# Supplementary material for: Diethyl 1,8-bis­(4-methyl­phen­yl)-11-oxatricyclo­[6.2.1.02,7]undeca-2,4,6-triene-9,10-dicarboxyl­ate
Source: Acta Crystallogr Sect E Struct Rep Online. 2013 Mar 6;69(Pt 4):o500. doi: 10.1107/S1600536813005291 (PMC3629530; doi:10.1107/S1600536813005291)
Supplement: Supplementary file 1 [file e-69-0o500-sup1.cif]

##############################################################################
#                                                                            #
# This CIF contains the data in a paper accepted for publication in          #
# Acta Crystallographica Section E. It conforms to the requirements of       #
# Notes for Authors for Acta Crystallographica Section E, and has been       #
# peer reviewed under the auspices of the IUCr Commission on Journals.       #
#                                                                            #
# Full details of the Crystallographic Information File format               #
# are given in the paper "The Crystallographic Information File (CIF):       #
# a New Standard Archive File for Crystallography" by S. R. Hall, F. H.      #
# Allen and I. D. Brown [Acta Cryst. (1991), A47, 655-685].                  #
#                                                                            #
# The current version of the core CIF dictionary is obtainable from          #
# ftp://ftp.iucr.org/pub/cif_core.dic.                                       #
#                                                                            #
# Software is freely available for graphical display of the structure(s)     #
# in this CIF. For information consult the CIF software page                 #
# http://www.iucr.org/resources/cif/software.                                #
#                                                                            #
# This file may be used for bona fide research purposes within the           #
# scientific community so long as proper attribution is given to the journal # 
# article from which it was obtained.                                        #
#                                                                            #
##############################################################################
data_I
_audit_creation_method     SHELXL-97
_chemical_name_systematic
;\
Diethyl 1,8-bis(4-methylphenyl)-11-oxatricyclo[6.2.1.0^2,7^]undeca-\
2,4,6-triene-9,10-dicarboxylate
;
_chemical_name_common     'Diels-Alder Adduct'
_chemical_formula_moiety     'C30 H30 O5'
_chemical_formula_sum     'C30 H30 O5'
_chemical_formula_iupac     'C30 H30 O5'
_chemical_formula_weight     470.54
_chemical_melting_point     ?
_symmetry_cell_setting     triclinic
_symmetry_space_group_name_H-M     'P -1'
_symmetry_space_group_name_hall     '-P 1'
loop_
    _symmetry_equiv_pos_as_xyz
    'x, y, z'
    '-x, -y, -z'
_cell_length_a     9.8722(3)
_cell_length_b     10.7413(3)
_cell_length_c     13.3081(3)
_cell_angle_alpha     109.3190(10)
_cell_angle_beta     105.0450(10)
_cell_angle_gamma     90.3740(10)
_cell_volume     1279.45(6)
_cell_formula_units_Z     2
_cell_measurement_reflns_used     7905
_cell_measurement_theta_min     2.0
_cell_measurement_theta_max     25.0
_cell_measurement_temperature     293(2)
_exptl_crystal_description     block
_exptl_crystal_colour     colourless
_exptl_crystal_size_max     0.30
_exptl_crystal_size_mid     0.20
_exptl_crystal_size_min     0.20
_exptl_crystal_density_diffrn     1.221
_exptl_crystal_density_meas     ?
_exptl_crystal_density_method     'not measured'
_exptl_crystal_F_000     500
_exptl_absorpt_coefficient_mu     0.082
_exptl_absorpt_correction_type     multi-scan
_exptl_absorpt_process_details     '(SADABS; Bruker, 2004)'
_exptl_absorpt_correction_T_min     0.951
_exptl_absorpt_correction_T_max     0.953
_exptl_special_details     ?
_diffrn_ambient_temperature     293(2)
_diffrn_radiation_type     MoK\a
_diffrn_radiation_wavelength     0.71073
_diffrn_radiation_source     'fine-focus sealed tube'
_diffrn_radiation_monochromator     graphite
_diffrn_measurement_device_type     'Bruker Kappa APEXII CCD'
_diffrn_measurement_method     '\w and \f scan'
_diffrn_detector_area_resol_mean     ?
_diffrn_reflns_number     21475
_diffrn_reflns_av_R_equivalents     0.0266
_diffrn_reflns_av_sigmaI/netI     0.0196
_diffrn_reflns_theta_min     2.02
_diffrn_reflns_theta_max     24.99
_diffrn_reflns_theta_full     24.99
_diffrn_measured_fraction_theta_max     1.000
_diffrn_measured_fraction_theta_full     1.000
_diffrn_reflns_limit_h_min     -11
_diffrn_reflns_limit_h_max     11
_diffrn_reflns_limit_k_min     -12
_diffrn_reflns_limit_k_max     12
_diffrn_reflns_limit_l_min     -15
_diffrn_reflns_limit_l_max     15
_diffrn_standards_number     ?
_diffrn_standards_interval_count     ?
_diffrn_standards_interval_time     ?
_diffrn_standards_decay_%     0
_refine_special_details
;
Refinement of <i>F</i>^2^ against ALL reflections. The weighted <i>R</i>-factor
<i>wR</i> and goodness of fit <i>S</i> are based on <i>F</i>^2^, conventional
<i>R</i>-factors <i>R</i> are based on <i>F</i>, with <i>F</i> set to zero for
negative <i>F</i>^2^. The threshold expression of <i>F</i>^2^ >
\s(<i>F</i>^2^) is used only for calculating <i>R</i>-factors(gt) <i>etc</i>.
and is not relevant to the choice of reflections for refinement.
<i>R</i>-factors based on <i>F</i>^2^ are statistically about twice as large
as those based on <i>F</i>, and <i>R</i>- factors based on ALL data will be
even larger.
;
_reflns_number_total     4505
_reflns_number_gt     3754
_reflns_threshold_expression     I>2sigma(I)
_refine_ls_structure_factor_coef     Fsqd
_refine_ls_matrix_type     full
_refine_ls_R_factor_all     0.0472
_refine_ls_R_factor_gt     0.0383
_refine_ls_wR_factor_gt     0.1021
_refine_ls_wR_factor_ref     0.1119
_refine_ls_goodness_of_fit_ref     1.031
_refine_ls_restrained_S_all     1.037
_refine_ls_number_reflns     4505
_refine_ls_number_parameters     360
_refine_ls_number_restraints     84
_refine_ls_hydrogen_treatment     constr
_refine_ls_weighting_scheme     calc
_refine_ls_weighting_details
         'calc w=1/[\s^2^(Fo^2^)+(0.0574P)^2^+0.3047P] where P=(Fo^2^+2Fc^2^)/3'
_atom_sites_solution_hydrogens     geom
_atom_sites_solution_primary     direct
_atom_sites_solution_secondary     difmap
_refine_ls_shift/su_max     0.000
_refine_ls_shift/su_mean     0.000
_refine_diff_density_max     0.230
_refine_diff_density_min     -0.175
_refine_ls_extinction_method     'SHELXL97 (Sheldrick, 2008)'
_refine_ls_extinction_coef     0.028(3)
_refine_ls_extinction_expression
                                  'Fc^*^=kFc[1+0.001xFc^2^\l^3^/sin(2\q)]^-1/4^'
loop_
    _atom_type_symbol
    _atom_type_description
    _atom_type_scat_dispersion_real
    _atom_type_scat_dispersion_imag
    _atom_type_scat_source
    'C' 'C' 0.0033 0.0016
                         'International Tables Vol C Tables 4.2.6.8 and 6.1.1.4'
    'H' 'H' 0.0000 0.0000
                         'International Tables Vol C Tables 4.2.6.8 and 6.1.1.4'
    'O' 'O' 0.0106 0.0060
                         'International Tables Vol C Tables 4.2.6.8 and 6.1.1.4'
_computing_data_collection     'APEX2 (Bruker, 2004)'
_computing_cell_refinement     'SAINT (Bruker, 2004)'
_computing_data_reduction     'SAINT (Bruker, 2004)'
_computing_structure_solution     'SHELXS97 (Sheldrick, 2008)'
_computing_structure_refinement     'SHELXL97 (Sheldrick, 2008)'
_computing_molecular_graphics
                  'ORTEP-3 for Windows (Farrugia, 2012) and PLATON (Spek, 2009)'
_computing_publication_material
   'SHELXL97 (Sheldrick, 2008), PLATON (Spek, 2009) and publCIF (Westrip, 2010)'
loop_
    _atom_site_type_symbol
    _atom_site_label
    _atom_site_fract_x
    _atom_site_fract_y
    _atom_site_fract_z
    _atom_site_U_iso_or_equiv
    _atom_site_adp_type
    _atom_site_calc_flag
    _atom_site_refinement_flags
    _atom_site_occupancy
    _atom_site_symmetry_multiplicity
    _atom_site_disorder_assembly
    _atom_site_disorder_group
    C C1 0.16153(14) 1.11798(13) 0.42413(11) 0.0342(3) Uani d . 1 1 . .
    C C2 0.18246(14) 1.12120(14) 0.31608(11) 0.0364(3) Uani d . 1 1 . .
    C C3 0.25194(16) 1.21282(16) 0.29039(13) 0.0452(4) Uani d . 1 1 . .
    H H3 0.2958 1.2926 0.3444 0.054 Uiso calc R 1 1 . .
    C C4 0.25420(18) 1.18202(19) 0.18119(15) 0.0555(4) Uani d . 1 1 . .
    H H4 0.3011 1.2418 0.1616 0.067 Uiso calc R 1 1 . .
    C C5 0.18819(18) 1.06438(19) 0.10146(14) 0.0554(4) Uani d . 1 1 . .
    H H5 0.1923 1.0454 0.0289 0.066 Uiso calc R 1 1 . .
    C C6 0.11570(17) 0.97368(17) 0.12708(13) 0.0482(4) Uani d . 1 1 . .
    H H6 0.0697 0.8949 0.0727 0.058 Uiso calc R 1 1 . .
    C C7 0.11386(14) 1.00369(14) 0.23586(11) 0.0376(3) Uani d . 1 1 . .
    C C8 0.05102(14) 0.93225(13) 0.29702(11) 0.0362(3) Uani d . 1 1 . .
    C C9 0.02041(15) 0.78454(14) 0.24879(12) 0.0393(3) Uani d . 1 1 . .
    C C10 0.08168(15) 0.70361(14) 0.30645(12) 0.0404(3) Uani d . 1 1 . .
    H H10 0.1472 0.7408 0.3753 0.049 Uiso calc R 1 1 . .
    C C11 0.04615(18) 0.56778(15) 0.26241(14) 0.0485(4) Uani d . 1 1 . .
    H H11 0.0881 0.5153 0.3027 0.058 Uiso calc R 1 1 . .
    C C12 -0.04982(19) 0.50845(15) 0.16043(14) 0.0524(4) Uani d . 1 1 . .
    C C13 -0.0889(3) 0.36078(18) 0.11335(19) 0.0792(6) Uani d . 1 1 . .
    H H13A -0.1722 0.3401 0.0520 0.119 Uiso calc R 1 1 . .
    H H13B -0.1065 0.3306 0.1695 0.119 Uiso calc R 1 1 . .
    H H13C -0.0128 0.3174 0.0885 0.119 Uiso calc R 1 1 . .
    C C14 -0.1090(2) 0.58990(17) 0.10260(15) 0.0589(5) Uani d . 1 1 . .
    H H14 -0.1727 0.5524 0.0329 0.071 Uiso calc R 1 1 . .
    C C15 -0.07535(18) 0.72575(16) 0.14621(14) 0.0534(4) Uani d . 1 1 . .
    H H15 -0.1177 0.7782 0.1060 0.064 Uiso calc R 1 1 . .
    C C16 0.27490(14) 1.19021(14) 0.52804(11) 0.0366(3) Uani d . 1 1 . .
    C C17 0.41180(16) 1.15731(18) 0.53553(14) 0.0532(4) Uani d . 1 1 . .
    H H17 0.4309 1.0915 0.4764 0.064 Uiso calc R 1 1 . .
    C C18 0.51974(18) 1.2206(2) 0.62912(15) 0.0632(5) Uani d . 1 1 . .
    H H18 0.6105 1.1958 0.6328 0.076 Uiso calc R 1 1 . .
    C C19 0.49591(18) 1.32047(19) 0.71785(14) 0.0566(4) Uani d . 1 1 . .
    C C20 0.6155(2) 1.3927(3) 0.81909(18) 0.0905(8) Uani d . 1 1 . .
    H H20A 0.6696 1.4543 0.8027 0.136 Uiso calc R 1 1 . .
    H H20B 0.6750 1.3298 0.8398 0.136 Uiso calc R 1 1 . .
    H H20C 0.5779 1.4399 0.8791 0.136 Uiso calc R 1 1 . .
    C C21 0.35987(18) 1.35224(17) 0.71005(13) 0.0525(4) Uani d . 1 1 . .
    H H21 0.3411 1.4185 0.7691 0.063 Uiso calc R 1 1 . .
    C C22 0.25038(16) 1.28856(15) 0.61707(12) 0.0434(4) Uani d . 1 1 . .
    H H22 0.1594 1.3121 0.6144 0.052 Uiso calc R 1 1 . .
    C C23 0.00553(14) 1.13855(13) 0.42249(11) 0.0337(3) Uani d . 1 1 . .
    H H23 -0.0045 1.1398 0.4942 0.040 Uiso calc R 1 1 . .
    C C24 -0.04509(15) 1.26460(14) 0.40726(11) 0.0373(3) Uani d . 1 1 . .
    C C25 -0.24375(19) 1.38633(18) 0.39529(18) 0.0635(5) Uani d DU 1 1 . .
    H H25A -0.2326 1.3968 0.3281 0.076 Uiso calc PR 0.43(2) 1 A 3
    H H25B -0.2002 1.4658 0.4574 0.076 Uiso calc PR 0.43(2) 1 A 3
    H H25C -0.2742 1.3743 0.3170 0.076 Uiso d PR 0.57(2) 1 A 4
    H H25D -0.1768 1.4649 0.4329 0.076 Uiso d PR 0.57(2) 1 A 4
    C C26 -0.3945(9) 1.3647(15) 0.3868(18) 0.091(3) Uani d PDU 0.43(2) 1 A 3
    H H26A -0.4391 1.2929 0.3197 0.136 Uiso calc PR 0.43(2) 1 A 3
    H H26B -0.4385 1.4439 0.3859 0.136 Uiso calc PR 0.43(2) 1 A 3
    H H26C -0.4040 1.3432 0.4493 0.136 Uiso calc PR 0.43(2) 1 A 3
    C C26' -0.3651(11) 1.4015(12) 0.4408(11) 0.087(2) Uani d PDU 0.57(2) 1 A 4
    H H26D -0.4239 1.3189 0.4107 0.130 Uiso calc PR 0.57(2) 1 A 4
    H H26E -0.4183 1.4687 0.4214 0.130 Uiso calc PR 0.57(2) 1 A 4
    H H26F -0.3328 1.4268 0.5200 0.130 Uiso calc PR 0.57(2) 1 A 4
    C C27 -0.07443(14) 1.00649(13) 0.33396(11) 0.0347(3) Uani d . 1 1 B .
    H H27 -0.1136 0.9575 0.3721 0.042 Uiso calc R 1 1 . .
    C C28 -0.19370(16) 1.02059(15) 0.24236(13) 0.0422(4) Uani d . 1 1 . .
    O O1 0.15563(9) 0.97526(9) 0.40324(7) 0.0361(2) Uani d . 1 1 . .
    O O2 0.02359(12) 1.34954(11) 0.39779(10) 0.0543(3) Uani d . 1 1 . .
    O O3 -0.17832(11) 1.27117(10) 0.41131(9) 0.0479(3) Uani d . 1 1 A .
    O O4 -0.18455(12) 1.07858(13) 0.18168(10) 0.0586(3) Uani d . 1 1 B .
    O O5 -0.3145(3) 0.9610(3) 0.2455(3) 0.0586(7) Uani d PDU 0.804(7) 1 B 1
    C C29 -0.4441(3) 0.9681(3) 0.1669(3) 0.0782(10) Uani d PDU 0.804(7) 1 B 1
    H H29A -0.4388 1.0503 0.1522 0.094 Uiso calc PR 0.804(7) 1 B 1
    H H29B -0.5227 0.9671 0.1980 0.094 Uiso calc PR 0.804(7) 1 B 1
    C C30 -0.4678(5) 0.8522(5) 0.0606(3) 0.1017(14) Uani d PDU 0.804(7) 1 B 1
    H H30A -0.3971 0.8603 0.0247 0.152 Uiso calc PR 0.804(7) 1 B 1
    H H30B -0.5594 0.8512 0.0126 0.152 Uiso calc PR 0.804(7) 1 B 1
    H H30C -0.4619 0.7712 0.0765 0.152 Uiso calc PR 0.804(7) 1 B 1
    O O5' -0.2954(12) 0.9430(15) 0.2035(11) 0.064(2) Uani d PDU 0.196(7) 1 B 2
    C C29' -0.4114(12) 0.9582(17) 0.1155(14) 0.077(3) Uani d PDU 0.196(7) 1 B 2
    H H29C -0.3818 0.9476 0.0494 0.093 Uiso calc PR 0.196(7) 1 B 2
    H H29D -0.4453 1.0448 0.1395 0.093 Uiso calc PR 0.196(7) 1 B 2
    C C30' -0.5239(16) 0.8499(19) 0.0939(19) 0.104(5) Uani d PDU 0.196(7) 1 B 2
    H H30D -0.4892 0.7652 0.0683 0.156 Uiso calc PR 0.196(7) 1 B 2
    H H30E -0.6058 0.8556 0.0385 0.156 Uiso calc PR 0.196(7) 1 B 2
    H H30F -0.5486 0.8599 0.1612 0.156 Uiso calc PR 0.196(7) 1 B 2
loop_
    _atom_site_aniso_label
    _atom_site_aniso_U_11
    _atom_site_aniso_U_22
    _atom_site_aniso_U_33
    _atom_site_aniso_U_12
    _atom_site_aniso_U_13
    _atom_site_aniso_U_23
    C1 0.0362(7) 0.0306(7) 0.0349(7) 0.0041(5) 0.0088(6) 0.0109(6)
    C2 0.0330(7) 0.0402(8) 0.0362(7) 0.0066(6) 0.0103(6) 0.0125(6)
    C3 0.0409(8) 0.0479(9) 0.0481(9) 0.0005(7) 0.0134(7) 0.0173(7)
    C4 0.0531(10) 0.0686(11) 0.0566(10) 0.0035(8) 0.0230(8) 0.0306(9)
    C5 0.0562(10) 0.0763(12) 0.0407(9) 0.0097(9) 0.0200(8) 0.0240(9)
    C6 0.0495(9) 0.0536(9) 0.0361(8) 0.0078(7) 0.0112(7) 0.0091(7)
    C7 0.0360(7) 0.0395(8) 0.0359(7) 0.0067(6) 0.0090(6) 0.0119(6)
    C8 0.0370(7) 0.0348(7) 0.0330(7) 0.0049(6) 0.0051(6) 0.0104(6)
    C9 0.0407(8) 0.0352(8) 0.0405(8) 0.0050(6) 0.0124(6) 0.0101(6)
    C10 0.0417(8) 0.0385(8) 0.0411(8) 0.0076(6) 0.0136(6) 0.0119(6)
    C11 0.0582(10) 0.0386(8) 0.0545(10) 0.0128(7) 0.0228(8) 0.0179(7)
    C12 0.0623(10) 0.0361(8) 0.0558(10) 0.0021(7) 0.0230(8) 0.0071(7)
    C13 0.1085(17) 0.0395(10) 0.0787(14) -0.0028(10) 0.0258(13) 0.0067(9)
    C14 0.0661(11) 0.0458(9) 0.0473(10) -0.0056(8) 0.0021(8) 0.0040(8)
    C15 0.0610(10) 0.0415(9) 0.0464(9) 0.0022(7) 0.0000(8) 0.0121(7)
    C16 0.0367(7) 0.0369(7) 0.0354(7) 0.0023(6) 0.0078(6) 0.0132(6)
    C17 0.0410(9) 0.0607(10) 0.0460(9) 0.0083(7) 0.0083(7) 0.0062(8)
    C18 0.0366(9) 0.0819(13) 0.0579(11) 0.0053(8) 0.0048(8) 0.0136(10)
    C19 0.0463(9) 0.0692(11) 0.0438(9) -0.0116(8) 0.0026(7) 0.0137(8)
    C20 0.0609(12) 0.123(2) 0.0564(12) -0.0219(13) -0.0039(10) 0.0063(12)
    C21 0.0569(10) 0.0503(9) 0.0393(9) -0.0051(8) 0.0113(7) 0.0030(7)
    C22 0.0411(8) 0.0431(8) 0.0417(8) 0.0023(6) 0.0109(6) 0.0095(7)
    C23 0.0352(7) 0.0345(7) 0.0316(7) 0.0046(6) 0.0087(6) 0.0119(6)
    C24 0.0393(8) 0.0354(7) 0.0349(7) 0.0052(6) 0.0090(6) 0.0102(6)
    C25 0.0553(10) 0.0506(10) 0.0903(14) 0.0237(8) 0.0199(10) 0.0313(10)
    C26 0.051(4) 0.080(6) 0.151(9) 0.023(3) 0.028(5) 0.053(6)
    C26' 0.068(4) 0.083(5) 0.127(6) 0.040(3) 0.044(4) 0.047(5)
    C27 0.0352(7) 0.0334(7) 0.0361(7) 0.0027(6) 0.0081(6) 0.0141(6)
    C28 0.0403(8) 0.0376(8) 0.0431(8) 0.0057(6) 0.0047(7) 0.0119(7)
    O1 0.0377(5) 0.0324(5) 0.0344(5) 0.0049(4) 0.0045(4) 0.0106(4)
    O2 0.0534(7) 0.0397(6) 0.0768(8) 0.0059(5) 0.0227(6) 0.0256(6)
    O3 0.0405(6) 0.0424(6) 0.0644(7) 0.0132(5) 0.0161(5) 0.0219(5)
    O4 0.0597(7) 0.0728(8) 0.0491(7) 0.0125(6) 0.0080(6) 0.0337(6)
    O5 0.0323(9) 0.0749(13) 0.0728(16) -0.0031(8) 0.0011(10) 0.0415(13)
    C29 0.0372(14) 0.107(2) 0.089(2) -0.0006(13) -0.0061(14) 0.0509(19)
    C30 0.075(3) 0.137(3) 0.084(3) -0.027(2) -0.0103(18) 0.053(2)
    O5' 0.037(4) 0.087(4) 0.073(5) -0.016(3) -0.001(4) 0.046(4)
    C29' 0.037(5) 0.110(6) 0.079(6) -0.010(4) -0.006(4) 0.042(5)
    C30' 0.063(8) 0.126(9) 0.110(9) -0.004(7) -0.010(7) 0.048(8)
_geom_special_details
;
All e.s.d.'s (except the e.s.d. in the dihedral angle between two l.s. planes)
are estimated using the full covariance matrix. The cell e.s.d.'s are taken
into account individually in the estimation of e.s.d.'s in distances, angles
and torsion angles; correlations between e.s.d.'s in cell parameters are only
used when they are defined by crystal symmetry. An approximate (isotropic)
treatment of cell e.s.d.'s is used for estimating e.s.d.'s involving l.s.
planes.
;
loop_
    _geom_bond_atom_site_label_1
    _geom_bond_atom_site_label_2
    _geom_bond_site_symmetry_2
    _geom_bond_distance
    _geom_bond_publ_flag
    C1 O1 . 1.4626(16) ?
    C1 C16 . 1.4973(19) ?
    C1 C2 . 1.5161(19) ?
    C1 C23 . 1.5528(18) ?
    C2 C3 . 1.375(2) ?
    C2 C7 . 1.383(2) ?
    C3 C4 . 1.386(2) ?
    C3 H3 . 0.9300 ?
    C4 C5 . 1.375(3) ?
    C4 H4 . 0.9300 ?
    C5 C6 . 1.384(2) ?
    C5 H5 . 0.9300 ?
    C6 C7 . 1.380(2) ?
    C6 H6 . 0.9300 ?
    C7 C8 . 1.518(2) ?
    C8 O1 . 1.4429(16) ?
    C8 C9 . 1.4967(19) ?
    C8 C27 . 1.5750(19) ?
    C9 C15 . 1.381(2) ?
    C9 C10 . 1.385(2) ?
    C10 C11 . 1.384(2) ?
    C10 H10 . 0.9300 ?
    C11 C12 . 1.378(2) ?
    C11 H11 . 0.9300 ?
    C12 C14 . 1.385(2) ?
    C12 C13 . 1.505(2) ?
    C13 H13A . 0.9600 ?
    C13 H13B . 0.9600 ?
    C13 H13C . 0.9600 ?
    C14 C15 . 1.382(2) ?
    C14 H14 . 0.9300 ?
    C15 H15 . 0.9300 ?
    C16 C22 . 1.379(2) ?
    C16 C17 . 1.386(2) ?
    C17 C18 . 1.375(2) ?
    C17 H17 . 0.9300 ?
    C18 C19 . 1.382(3) ?
    C18 H18 . 0.9300 ?
    C19 C21 . 1.374(2) ?
    C19 C20 . 1.511(2) ?
    C20 H20A . 0.9600 ?
    C20 H20B . 0.9600 ?
    C20 H20C . 0.9600 ?
    C21 C22 . 1.380(2) ?
    C21 H21 . 0.9300 ?
    C22 H22 . 0.9300 ?
    C23 C24 . 1.5039(19) ?
    C23 C27 . 1.5557(19) ?
    C23 H23 . 0.9800 ?
    C24 O2 . 1.1918(17) ?
    C24 O3 . 1.3317(17) ?
    C25 O3 . 1.4513(19) ?
    C25 C26' . 1.464(6) ?
    C25 C26 . 1.474(8) ?
    C25 H25A . 0.9700 ?
    C25 H25B . 0.9700 ?
    C25 H25C . 0.9700 ?
    C25 H25D . 0.9700 ?
    C26 H26A . 0.9600 ?
    C26 H26B . 0.9600 ?
    C26 H26C . 0.9600 ?
    C26' H26D . 0.9600 ?
    C26' H26E . 0.9600 ?
    C26' H26F . 0.9600 ?
    C27 C28 . 1.5082(19) ?
    C27 H27 . 0.9800 ?
    C28 O5' . 1.185(12) ?
    C28 O4 . 1.1908(18) ?
    C28 O5 . 1.367(3) ?
    O5 C29 . 1.448(3) ?
    C29 C30 . 1.506(5) ?
    C29 H29A . 0.9700 ?
    C29 H29B . 0.9700 ?
    C30 H30A . 0.9600 ?
    C30 H30B . 0.9600 ?
    C30 H30C . 0.9600 ?
    O5' C29' . 1.464(9) ?
    C29' C30' . 1.505(10) ?
    C29' H29C . 0.9700 ?
    C29' H29D . 0.9700 ?
    C30' H30D . 0.9600 ?
    C30' H30E . 0.9600 ?
    C30' H30F . 0.9600 ?
loop_
    _geom_angle_atom_site_label_1
    _geom_angle_atom_site_label_2
    _geom_angle_atom_site_label_3
    _geom_angle_site_symmetry_1
    _geom_angle_site_symmetry_3
    _geom_angle
    _geom_angle_publ_flag
    O1 C1 C16 . . 110.12(10) ?
    O1 C1 C2 . . 100.29(10) ?
    C16 C1 C2 . . 117.12(11) ?
    O1 C1 C23 . . 99.13(10) ?
    C16 C1 C23 . . 118.59(11) ?
    C2 C1 C23 . . 108.50(11) ?
    C3 C2 C7 . . 121.60(13) ?
    C3 C2 C1 . . 132.64(13) ?
    C7 C2 C1 . . 105.76(12) ?
    C2 C3 C4 . . 117.65(15) ?
    C2 C3 H3 . . 121.2 ?
    C4 C3 H3 . . 121.2 ?
    C5 C4 C3 . . 120.99(15) ?
    C5 C4 H4 . . 119.5 ?
    C3 C4 H4 . . 119.5 ?
    C4 C5 C6 . . 121.24(15) ?
    C4 C5 H5 . . 119.4 ?
    C6 C5 H5 . . 119.4 ?
    C7 C6 C5 . . 117.93(15) ?
    C7 C6 H6 . . 121.0 ?
    C5 C6 H6 . . 121.0 ?
    C6 C7 C2 . . 120.57(14) ?
    C6 C7 C8 . . 134.20(14) ?
    C2 C7 C8 . . 105.22(12) ?
    O1 C8 C9 . . 112.25(11) ?
    O1 C8 C7 . . 100.69(10) ?
    C9 C8 C7 . . 118.93(12) ?
    O1 C8 C27 . . 98.67(10) ?
    C9 C8 C27 . . 113.99(11) ?
    C7 C8 C27 . . 109.66(11) ?
    C15 C9 C10 . . 118.17(14) ?
    C15 C9 C8 . . 120.12(13) ?
    C10 C9 C8 . . 121.66(13) ?
    C11 C10 C9 . . 120.54(15) ?
    C11 C10 H10 . . 119.7 ?
    C9 C10 H10 . . 119.7 ?
    C12 C11 C10 . . 121.65(15) ?
    C12 C11 H11 . . 119.2 ?
    C10 C11 H11 . . 119.2 ?
    C11 C12 C14 . . 117.43(15) ?
    C11 C12 C13 . . 121.41(17) ?
    C14 C12 C13 . . 121.17(17) ?
    C12 C13 H13A . . 109.5 ?
    C12 C13 H13B . . 109.5 ?
    H13A C13 H13B . . 109.5 ?
    C12 C13 H13C . . 109.5 ?
    H13A C13 H13C . . 109.5 ?
    H13B C13 H13C . . 109.5 ?
    C15 C14 C12 . . 121.43(16) ?
    C15 C14 H14 . . 119.3 ?
    C12 C14 H14 . . 119.3 ?
    C9 C15 C14 . . 120.77(16) ?
    C9 C15 H15 . . 119.6 ?
    C14 C15 H15 . . 119.6 ?
    C22 C16 C17 . . 118.01(14) ?
    C22 C16 C1 . . 123.37(13) ?
    C17 C16 C1 . . 118.62(13) ?
    C18 C17 C16 . . 120.91(15) ?
    C18 C17 H17 . . 119.5 ?
    C16 C17 H17 . . 119.5 ?
    C17 C18 C19 . . 121.23(16) ?
    C17 C18 H18 . . 119.4 ?
    C19 C18 H18 . . 119.4 ?
    C21 C19 C18 . . 117.54(15) ?
    C21 C19 C20 . . 121.38(17) ?
    C18 C19 C20 . . 121.07(17) ?
    C19 C20 H20A . . 109.5 ?
    C19 C20 H20B . . 109.5 ?
    H20A C20 H20B . . 109.5 ?
    C19 C20 H20C . . 109.5 ?
    H20A C20 H20C . . 109.5 ?
    H20B C20 H20C . . 109.5 ?
    C19 C21 C22 . . 121.80(15) ?
    C19 C21 H21 . . 119.1 ?
    C22 C21 H21 . . 119.1 ?
    C16 C22 C21 . . 120.49(14) ?
    C16 C22 H22 . . 119.8 ?
    C21 C22 H22 . . 119.8 ?
    C24 C23 C1 . . 116.13(11) ?
    C24 C23 C27 . . 116.58(11) ?
    C1 C23 C27 . . 102.32(10) ?
    C24 C23 H23 . . 107.1 ?
    C1 C23 H23 . . 107.1 ?
    C27 C23 H23 . . 107.1 ?
    O2 C24 O3 . . 124.22(13) ?
    O2 C24 C23 . . 126.09(13) ?
    O3 C24 C23 . . 109.61(12) ?
    O3 C25 C26' . . 108.0(4) ?
    O3 C25 C26 . . 107.3(6) ?
    C26' C25 C26 . . 26.7(5) ?
    O3 C25 H25A . . 110.2 ?
    C26' C25 H25A . . 130.6 ?
    C26 C25 H25A . . 110.2 ?
    O3 C25 H25B . . 110.2 ?
    C26' C25 H25B . . 85.8 ?
    C26 C25 H25B . . 110.2 ?
    H25A C25 H25B . . 108.5 ?
    O3 C25 H25C . . 110.1 ?
    C26' C25 H25C . . 110.1 ?
    C26 C25 H25C . . 86.1 ?
    H25A C25 H25C . . 26.2 ?
    H25B C25 H25C . . 128.7 ?
    O3 C25 H25D . . 110.1 ?
    C26' C25 H25D . . 110.2 ?
    C26 C25 H25D . . 131.3 ?
    H25A C25 H25D . . 84.6 ?
    H25B C25 H25D . . 26.4 ?
    H25C C25 H25D . . 108.4 ?
    C25 C26 H26A . . 109.5 ?
    C25 C26 H26B . . 109.5 ?
    C25 C26 H26C . . 109.5 ?
    C25 C26' H26D . . 109.5 ?
    C25 C26' H26E . . 109.5 ?
    C25 C26' H26F . . 109.5 ?
    C28 C27 C23 . . 115.71(11) ?
    C28 C27 C8 . . 116.03(11) ?
    C23 C27 C8 . . 101.22(10) ?
    C28 C27 H27 . . 107.8 ?
    C23 C27 H27 . . 107.8 ?
    C8 C27 H27 . . 107.8 ?
    O5' C28 O4 . . 110.8(6) ?
    O5' C28 O5 . . 26.3(6) ?
    O4 C28 O5 . . 126.40(18) ?
    O5' C28 C27 . . 120.1(6) ?
    O4 C28 C27 . . 125.79(14) ?
    O5 C28 C27 . . 107.73(16) ?
    C8 O1 C1 . . 98.05(9) ?
    C24 O3 C25 . . 116.27(12) ?
    C28 O5 C29 . . 116.9(2) ?
    O5 C29 C30 . . 110.0(3) ?
    O5 C29 H29A . . 109.7 ?
    C30 C29 H29A . . 109.7 ?
    O5 C29 H29B . . 109.7 ?
    C30 C29 H29B . . 109.7 ?
    H29A C29 H29B . . 108.2 ?
    C28 O5' C29' . . 119.8(10) ?
    O5' C29' C30' . . 104.5(11) ?
    O5' C29' H29C . . 110.8 ?
    C30' C29' H29C . . 110.8 ?
    O5' C29' H29D . . 110.8 ?
    C30' C29' H29D . . 110.8 ?
    H29C C29' H29D . . 108.9 ?
    C29' C30' H30D . . 109.5 ?
    C29' C30' H30E . . 109.5 ?
    H30D C30' H30E . . 109.5 ?
    C29' C30' H30F . . 109.5 ?
    H30D C30' H30F . . 109.5 ?
    H30E C30' H30F . . 109.5 ?
loop_
    _geom_torsion_atom_site_label_1
    _geom_torsion_atom_site_label_2
    _geom_torsion_atom_site_label_3
    _geom_torsion_atom_site_label_4
    _geom_torsion_site_symmetry_1
    _geom_torsion_site_symmetry_2
    _geom_torsion_site_symmetry_3
    _geom_torsion_site_symmetry_4
    _geom_torsion
    _geom_torsion_publ_flag
    O1 C1 C2 C3 . . . . -148.50(15) ?
    C16 C1 C2 C3 . . . . -29.4(2) ?
    C23 C1 C2 C3 . . . . 108.15(17) ?
    O1 C1 C2 C7 . . . . 31.14(13) ?
    C16 C1 C2 C7 . . . . 150.21(12) ?
    C23 C1 C2 C7 . . . . -72.21(13) ?
    C7 C2 C3 C4 . . . . -1.6(2) ?
    C1 C2 C3 C4 . . . . 177.97(15) ?
    C2 C3 C4 C5 . . . . 0.5(2) ?
    C3 C4 C5 C6 . . . . 0.9(3) ?
    C4 C5 C6 C7 . . . . -1.2(2) ?
    C5 C6 C7 C2 . . . . 0.1(2) ?
    C5 C6 C7 C8 . . . . -178.61(15) ?
    C3 C2 C7 C6 . . . . 1.3(2) ?
    C1 C2 C7 C6 . . . . -178.37(13) ?
    C3 C2 C7 C8 . . . . -179.61(13) ?
    C1 C2 C7 C8 . . . . 0.70(14) ?
    C6 C7 C8 O1 . . . . 146.03(16) ?
    C2 C7 C8 O1 . . . . -32.84(13) ?
    C6 C7 C8 C9 . . . . 23.0(2) ?
    C2 C7 C8 C9 . . . . -155.84(12) ?
    C6 C7 C8 C27 . . . . -110.65(17) ?
    C2 C7 C8 C27 . . . . 70.48(13) ?
    O1 C8 C9 C15 . . . . -178.75(13) ?
    C7 C8 C9 C15 . . . . -61.68(19) ?
    C27 C8 C9 C15 . . . . 70.13(18) ?
    O1 C8 C9 C10 . . . . 3.92(18) ?
    C7 C8 C9 C10 . . . . 120.99(15) ?
    C27 C8 C9 C10 . . . . -107.20(15) ?
    C15 C9 C10 C11 . . . . -0.7(2) ?
    C8 C9 C10 C11 . . . . 176.67(13) ?
    C9 C10 C11 C12 . . . . 0.4(2) ?
    C10 C11 C12 C14 . . . . 0.6(2) ?
    C10 C11 C12 C13 . . . . -179.54(17) ?
    C11 C12 C14 C15 . . . . -1.3(3) ?
    C13 C12 C14 C15 . . . . 178.88(18) ?
    C10 C9 C15 C14 . . . . 0.1(2) ?
    C8 C9 C15 C14 . . . . -177.36(15) ?
    C12 C14 C15 C9 . . . . 0.9(3) ?
    O1 C1 C16 C22 . . . . -122.79(14) ?
    C2 C1 C16 C22 . . . . 123.55(15) ?
    C23 C1 C16 C22 . . . . -9.7(2) ?
    O1 C1 C16 C17 . . . . 57.42(17) ?
    C2 C1 C16 C17 . . . . -56.24(18) ?
    C23 C1 C16 C17 . . . . 170.51(13) ?
    C22 C16 C17 C18 . . . . 0.2(3) ?
    C1 C16 C17 C18 . . . . 180.00(16) ?
    C16 C17 C18 C19 . . . . -1.1(3) ?
    C17 C18 C19 C21 . . . . 1.3(3) ?
    C17 C18 C19 C20 . . . . -178.1(2) ?
    C18 C19 C21 C22 . . . . -0.7(3) ?
    C20 C19 C21 C22 . . . . 178.76(18) ?
    C17 C16 C22 C21 . . . . 0.4(2) ?
    C1 C16 C22 C21 . . . . -179.34(14) ?
    C19 C21 C22 C16 . . . . -0.2(3) ?
    O1 C1 C23 C24 . . . . -162.37(11) ?
    C16 C1 C23 C24 . . . . 78.66(15) ?
    C2 C1 C23 C24 . . . . -58.21(15) ?
    O1 C1 C23 C27 . . . . -34.26(12) ?
    C16 C1 C23 C27 . . . . -153.23(11) ?
    C2 C1 C23 C27 . . . . 69.90(12) ?
    C1 C23 C24 O2 . . . . -0.9(2) ?
    C27 C23 C24 O2 . . . . -121.67(16) ?
    C1 C23 C24 O3 . . . . -177.87(11) ?
    C27 C23 C24 O3 . . . . 61.39(15) ?
    C24 C23 C27 C28 . . . . 0.28(17) ?
    C1 C23 C27 C28 . . . . -127.54(12) ?
    C24 C23 C27 C8 . . . . 126.58(12) ?
    C1 C23 C27 C8 . . . . -1.25(12) ?
    O1 C8 C27 C28 . . . . 162.98(11) ?
    C9 C8 C27 C28 . . . . -77.88(15) ?
    C7 C8 C27 C28 . . . . 58.28(15) ?
    O1 C8 C27 C23 . . . . 36.89(11) ?
    C9 C8 C27 C23 . . . . 156.03(11) ?
    C7 C8 C27 C23 . . . . -67.81(13) ?
    C23 C27 C28 O5' . . . . -145.8(9) ?
    C8 C27 C28 O5' . . . . 95.8(9) ?
    C23 C27 C28 O4 . . . . 56.7(2) ?
    C8 C27 C28 O4 . . . . -61.7(2) ?
    C23 C27 C28 O5 . . . . -120.24(18) ?
    C8 C27 C28 O5 . . . . 121.37(18) ?
    C9 C8 O1 C1 . . . . 178.96(11) ?
    C7 C8 O1 C1 . . . . 51.43(11) ?
    C27 C8 O1 C1 . . . . -60.60(11) ?
    C16 C1 O1 C8 . . . . -174.89(10) ?
    C2 C1 O1 C8 . . . . -50.84(11) ?
    C23 C1 O1 C8 . . . . 60.00(11) ?
    O2 C24 O3 C25 . . . . 4.4(2) ?
    C23 C24 O3 C25 . . . . -178.61(13) ?
    C26' C25 O3 C24 . . . . -160.0(6) ?
    C26 C25 O3 C24 . . . . 172.0(9) ?
    O5' C28 O5 C29 . . . . -60.0(15) ?
    O4 C28 O5 C29 . . . . 0.5(4) ?
    C27 C28 O5 C29 . . . . 177.4(2) ?
    C28 O5 C29 C30 . . . . 89.0(5) ?
    O4 C28 O5' C29' . . . . -20.1(14) ?
    O5 C28 O5' C29' . . . . 111(2) ?
    C27 C28 O5' C29' . . . . 179.3(9) ?
    C28 O5' C29' C30' . . . . -176(2) ?
loop_
    _geom_hbond_atom_site_label_D
    _geom_hbond_atom_site_label_H
    _geom_hbond_atom_site_label_A
    _geom_hbond_site_symmetry_A
    _geom_hbond_distance_DH
    _geom_hbond_distance_HA
    _geom_hbond_distance_DA
    _geom_hbond_angle_DHA
    C5 H5 O4 2_575 0.93 2.66 3.558(2) 163.6
    C11 H11 O2 1_545 0.93 2.66 3.433(2) 141.1
_iucr_refine_instructions_details
;
TITL BK20 in P-1
CELL  0.71073   9.8722  10.7413  13.3081  109.319  105.045   90.374
ZERR     2.00   0.0003   0.0003   0.0003    0.001    0.001    0.001
LATT   1
SFAC  C    H    O
UNIT  60   60   10
MERG   2
OMIT    -3.00  50.00
EQIV $1 -X,-Y+2,-Z
EQIV $2 -X,-Y+2,-Z+1
EQIV $3 X,+Y-1,+Z
EQIV $4 -X,-Y+3,-Z+1
HTAB C5 O4_$1
HTAB C23 O1_$2
HTAB C11 O2_$3
HTAB C13 O2_$3
HTAB C25 O2_$4
DFIX  1.45 0.01 O5 C29 O5' C29'
DFIX  1.52 0.01 C29 C30 C29' C30' C25 C26 C25 C26'
SIMU  0.01 0.02 C25 C26 C26'
SIMU  0.01 0.02 O5 > C30'
FMAP   2
PLAN   20
ACTA
BOND   $H
CONF
L.S.  11
WGHT    0.057400    0.304700
EXTI    0.028233
FVAR       0.85047   0.80360   0.42729
C1    1    0.161533    1.117978    0.424135    11.00000    0.03620    0.03058 =
         0.03491    0.01085    0.00884    0.00407
C2    1    0.182455    1.121203    0.316084    11.00000    0.03296    0.04017 =
         0.03618    0.01255    0.01034    0.00656
C3    1    0.251938    1.212824    0.290389    11.00000    0.04087    0.04789 =
         0.04808    0.01734    0.01337    0.00047
AFIX  43
H3    2    0.295849    1.292626    0.344384    11.00000   -1.20000
AFIX   0
C4    1    0.254205    1.182021    0.181194    11.00000    0.05311    0.06860 =
         0.05659    0.03064    0.02302    0.00350
AFIX  43
H4    2    0.301080    1.241813    0.161556    11.00000   -1.20000
AFIX   0
C5    1    0.188186    1.064383    0.101459    11.00000    0.05622    0.07627 =
         0.04065    0.02399    0.01997    0.00973
AFIX  43
H5    2    0.192321    1.045417    0.028946    11.00000   -1.20000
AFIX   0
C6    1    0.115705    0.973675    0.127082    11.00000    0.04946    0.05362 =
         0.03615    0.00910    0.01120    0.00779
AFIX  43
H6    2    0.069667    0.894938    0.072694    11.00000   -1.20000
AFIX   0
C7    1    0.113860    1.003689    0.235862    11.00000    0.03602    0.03951 =
         0.03585    0.01186    0.00895    0.00670
C8    1    0.051015    0.932254    0.297020    11.00000    0.03701    0.03484 =
         0.03298    0.01042    0.00509    0.00490
C9    1    0.020410    0.784535    0.248794    11.00000    0.04068    0.03520 =
         0.04048    0.01010    0.01245    0.00498
C10   1    0.081685    0.703611    0.306448    11.00000    0.04166    0.03846 =
         0.04111    0.01194    0.01365    0.00757
AFIX  43
H10   2    0.147248    0.740821    0.375313    11.00000   -1.20000
AFIX   0
C11   1    0.046147    0.567779    0.262414    11.00000    0.05824    0.03859 =
         0.05448    0.01792    0.02278    0.01278
AFIX  43
H11   2    0.088104    0.515255    0.302682    11.00000   -1.20000
AFIX   0
C12   1   -0.049818    0.508449    0.160431    11.00000    0.06234    0.03614 =
         0.05585    0.00708    0.02300    0.00210
C13   1   -0.088861    0.360782    0.113349    11.00000    0.10847    0.03953 =
         0.07872    0.00666    0.02580   -0.00279
AFIX  33
H13A  2   -0.172207    0.340120    0.052015    11.00000   -1.50000
H13B  2   -0.106461    0.330605    0.169541    11.00000   -1.50000
H13C  2   -0.012813    0.317450    0.088464    11.00000   -1.50000
AFIX   0
C14   1   -0.108952    0.589897    0.102603    11.00000    0.06607    0.04579 =
         0.04730    0.00400    0.00213   -0.00560
AFIX  43
H14   2   -0.172664    0.552357    0.032904    11.00000   -1.20000
AFIX   0
C15   1   -0.075355    0.725751    0.146207    11.00000    0.06104    0.04152 =
         0.04643    0.01214    0.00002    0.00224
AFIX  43
H15   2   -0.117712    0.778215    0.106015    11.00000   -1.20000
AFIX   0
C16   1    0.274896    1.190207    0.528037    11.00000    0.03666    0.03686 =
         0.03541    0.01320    0.00779    0.00229
C17   1    0.411805    1.157307    0.535532    11.00000    0.04105    0.06070 =
         0.04604    0.00618    0.00830    0.00831
AFIX  43
H17   2    0.430922    1.091482    0.476436    11.00000   -1.20000
AFIX   0
C18   1    0.519742    1.220639    0.629123    11.00000    0.03659    0.08194 =
         0.05794    0.01359    0.00482    0.00535
AFIX  43
H18   2    0.610478    1.195822    0.632775    11.00000   -1.20000
AFIX   0
C19   1    0.495911    1.320472    0.717854    11.00000    0.04633    0.06920 =
         0.04377    0.01374    0.00262   -0.01155
C20   1    0.615520    1.392685    0.819095    11.00000    0.06089    0.12271 =
         0.05638    0.00631   -0.00393   -0.02194
AFIX 137
H20A  2    0.669598    1.454297    0.802726    11.00000   -1.50000
H20B  2    0.675050    1.329789    0.839756    11.00000   -1.50000
H20C  2    0.577926    1.439860    0.879142    11.00000   -1.50000
AFIX   0
C21   1    0.359874    1.352240    0.710047    11.00000    0.05693    0.05032 =
         0.03928    0.00295    0.01126   -0.00515
AFIX  43
H21   2    0.341091    1.418480    0.769054    11.00000   -1.20000
AFIX   0
C22   1    0.250383    1.288563    0.617070    11.00000    0.04113    0.04310 =
         0.04167    0.00953    0.01091    0.00233
AFIX  43
H22   2    0.159374    1.312128    0.614403    11.00000   -1.20000
AFIX   0
C23   1    0.005534    1.138552    0.422486    11.00000    0.03525    0.03449 =
         0.03160    0.01194    0.00870    0.00459
AFIX  13
H23   2   -0.004529    1.139798    0.494151    11.00000   -1.20000
AFIX   0
C24   1   -0.045090    1.264599    0.407262    11.00000    0.03931    0.03538 =
         0.03490    0.01019    0.00897    0.00521
C25   1   -0.243749    1.386333    0.395291    11.00000    0.05533    0.05056 =
         0.09028    0.03126    0.01995    0.02367
PART    3
AFIX  23
H25A  2   -0.232563    1.396758    0.328130    31.00000   -1.20000
H25B  2   -0.200243    1.465839    0.457406    31.00000   -1.20000
PART    4
H25C  2   -0.274221    1.374267    0.316975   -31.00000   -1.20000
H25D  2   -0.176821    1.464905    0.432917   -31.00000   -1.20000
AFIX   0
PART    3
C26   1   -0.394490    1.364680    0.386803    31.00000    0.05146    0.07994 =
         0.15135    0.05292    0.02834    0.02283
AFIX 137
H26A  2   -0.439071    1.292891    0.319706    31.00000   -1.50000
H26B  2   -0.438541    1.443858    0.385868    31.00000   -1.50000
H26C  2   -0.404044    1.343187    0.449307    31.00000   -1.50000
AFIX   0
PART    4
C26'  1   -0.365112    1.401491    0.440761   -31.00000    0.06846    0.08300 =
         0.12713    0.04660    0.04380    0.03988
AFIX 137
H26D  2   -0.423863    1.318894    0.410738   -31.00000   -1.50000
H26E  2   -0.418277    1.468745    0.421400   -31.00000   -1.50000
H26F  2   -0.332802    1.426779    0.519972   -31.00000   -1.50000
AFIX   0
PART    0
C27   1   -0.074428    1.006494    0.333959    11.00000    0.03522    0.03341 =
         0.03612    0.01409    0.00811    0.00274
AFIX  13
H27   2   -0.113625    0.957541    0.372129    11.00000   -1.20000
AFIX   0
C28   1   -0.193695    1.020587    0.242360    11.00000    0.04031    0.03762 =
         0.04308    0.01195    0.00467    0.00569
O1    3    0.155626    0.975258    0.403239    11.00000    0.03770    0.03243 =
         0.03436    0.01061    0.00453    0.00493
O2    3    0.023592    1.349540    0.397795    11.00000    0.05344    0.03970 =
         0.07679    0.02558    0.02270    0.00591
O3    3   -0.178323    1.271171    0.411308    11.00000    0.04054    0.04243 =
         0.06444    0.02191    0.01608    0.01321
O4    3   -0.184548    1.078578    0.181683    11.00000    0.05966    0.07276 =
         0.04915    0.03372    0.00796    0.01252
PART    1
O5    3   -0.314540    0.960966    0.245509    21.00000    0.03233    0.07490 =
         0.07282    0.04149    0.00105   -0.00314
C29   1   -0.444126    0.968107    0.166943    21.00000    0.03718    0.10721 =
         0.08938    0.05089   -0.00607   -0.00062
AFIX  23
H29A  2   -0.438780    1.050324    0.152176    21.00000   -1.20000
H29B  2   -0.522686    0.967123    0.197956    21.00000   -1.20000
AFIX   0
C30   1   -0.467758    0.852199    0.060554    21.00000    0.07475    0.13737 =
         0.08421    0.05252   -0.01028   -0.02666
AFIX 137
H30A  2   -0.397063    0.860299    0.024715    21.00000   -1.50000
H30B  2   -0.559410    0.851177    0.012593    21.00000   -1.50000
H30C  2   -0.461867    0.771227    0.076527    21.00000   -1.50000
AFIX   0
PART    2
O5'   3   -0.295357    0.943040    0.203519   -21.00000    0.03698    0.08744 =
         0.07316    0.04606   -0.00097   -0.01606
C29'  1   -0.411435    0.958243    0.115534   -21.00000    0.03675    0.11012 =
         0.07917    0.04246   -0.00553   -0.01042
AFIX  23
H29C  2   -0.381755    0.947601    0.049415   -21.00000   -1.20000
H29D  2   -0.445314    1.044785    0.139479   -21.00000   -1.20000
AFIX   0
C30'  1   -0.523940    0.849916    0.093940   -21.00000    0.06255    0.12591 =
         0.10950    0.04814   -0.01036   -0.00366
AFIX 137
H30D  2   -0.489203    0.765183    0.068339   -21.00000   -1.50000
H30E  2   -0.605786    0.855588    0.038515   -21.00000   -1.50000
H30F  2   -0.548575    0.859897    0.161195   -21.00000   -1.50000
HKLF 4
REM  BK20 in P-1
REM R1 =  0.0383 for   3754 Fo > 4sig(Fo)  and  0.0472 for all   4505 data
REM    360 parameters refined using     84 restraints
END
WGHT      0.0572      0.3052
REM Highest difference peak  0.230,  deepest hole -0.175,  1-sigma level  0.039
Q1    1  -0.1056  0.3231  0.0226  11.00000  0.05    0.23
Q2    1  -0.1986  0.3495  0.1120  11.00000  0.05    0.22
Q3    1  -0.0182  0.3081  0.1576  11.00000  0.05    0.21
Q4    1   0.1784  1.1365  0.3765  11.00000  0.05    0.21
Q5    1  -0.3515  1.3334  0.3260  11.00000  0.05    0.19
Q6    1   0.5928  1.3757  0.8894  11.00000  0.05    0.18
Q7    1   0.0729  0.9607  0.2571  11.00000  0.05    0.17
Q8    1   0.5868  1.5079  0.8537  11.00000  0.05    0.17
Q9    1  -0.0188  0.9675  0.3020  11.00000  0.05    0.16
Q10   1   0.7232  1.3759  0.8051  11.00000  0.05    0.16
Q11   1   0.5186  1.3195  0.6589  11.00000  0.05    0.15
Q12   1   0.0854  1.1397  0.4279  11.00000  0.05    0.15
Q13   1   0.2705  1.2649  0.5562  11.00000  0.05    0.14
Q14   1   0.0236  0.5378  0.1863  11.00000  0.05    0.14
Q15   1   0.0841  0.7435  0.2601  11.00000  0.05    0.14
Q16   1   0.2179  1.1606  0.4813  11.00000  0.05    0.14
Q17   1  -0.1156  0.5566  0.1527  11.00000  0.05    0.13
Q18   1  -0.0208  1.1888  0.3993  11.00000  0.05    0.13
Q19   1  -0.1829  1.4353  0.3616  11.00000  0.05    0.13
Q20   1  -0.3859  1.3829  0.4981  11.00000  0.05    0.13
;
data_global
_journal_date_recd_electronic     2013-01-30
_journal_date_accepted     2013-02-24
_journal_name_full     'Acta Crystallographica, Section E'
_journal_year     2013
_journal_volume     69
_journal_issue      4
_journal_page_first     o500
_journal_page_last     o500
_journal_paper_category     QO
_journal_paper_doi     10.1107/S1600536813005291
_journal_coeditor_code     IM2419
_publ_contact_author_name     'P.R. Seshadri'
_publ_contact_author_address
;
Postgraduate and Research Department of Physics,
Agurchand Manmull Jain College,
Chennai 600 114,
India
;
_publ_contact_author_email     'seshadri_pr@yahoo.com'
_publ_contact_author_fax     ?
_publ_contact_author_phone     '9444225095'
_publ_section_title
;\
Diethyl
1,8-bis(4-methylphenyl)-11-oxatricyclo[6.2.1.0^2,7^]undeca-2,4,6-triene-9,10-\
dicarboxylate
;
loop_
    _publ_author_name
    _publ_author_footnote
    _publ_author_address
    'Balakrishnan, B.' ?
;
Department of Physics,
P.T. Lee Chengalvaraya Naicker College of Engineering and Technology,
Kancheepuram 631 502,
India
;
    'Nandakumar, Meganathan' .
;
Department of Organic Chemistry,
University of Madras,
Guindy Campus,
Chennai 600 025,
India
;
    'Seshadri, Pandamangalam R.' .
;
Postgraduate and Research Department of Physics,
Agurchand Manmull Jain College,
Chennai 600 114,
India
;
    'Mohanakrishnan, Arasambattu K.' .
;
Department of Organic Chemistry,
University of Madras,
Guindy Campus,
Chennai 600 025,
India
;
