# Supplementary material for: Diethyl 1,8-bis­(4-methyl­phen­yl)-11-oxatricyclo­[6.2.1.02,7]undeca-2,4,6-triene-9,10-dicarboxyl­ate
Source: Acta Crystallogr Sect E Struct Rep Online. 2013 Mar 6;69(Pt 4):o500. doi: 10.1107/S1600536813005291 (PMC3629530; doi:10.1107/S1600536813005291)
Supplement: Supplementary file 2 [file e-69-0o500-Isup2.hkl]

#
# h,k,l, Fc-squared, Fo-squared, sigma(Fo-squared) and status flag
#
data_I
_shelx_title ' BK20 in P-1'
_shelx_refln_list_code          4
_shelx_F_calc_maximum      131.50
_exptl_crystal_F_000       500.00
_reflns_d_resolution_high  0.8411
 
loop_
 _symmetry_equiv_pos_as_xyz
 'x, y, z'
 '-x, -y, -z'
 
_cell_length_a     9.8722
_cell_length_b    10.7413
_cell_length_c    13.3081
_cell_angle_alpha 109.319
_cell_angle_beta  105.045
_cell_angle_gamma  90.374
 
_shelx_F_squared_multiplier     1.000
 
loop_
 _refln_index_h
 _refln_index_k
 _refln_index_l
 _refln_F_squared_calc
 _refln_F_squared_meas
 _refln_F_squared_sigma
 _refln_observed_status
   1   0   0     9337.42     7248.71    337.97 o
   2   0   0      593.97      576.90      5.73 o
   3   0   0      594.39      569.31      5.75 o
   4   0   0       58.73       57.82      1.06 o
   5   0   0       95.10      107.45      1.87 o
   6   0   0       38.61       30.45      1.08 o
   7   0   0        5.05        3.91      0.59 o
   8   0   0       15.23       16.12      1.44 o
   9   0   0      140.83      151.60      3.23 o
  10   0   0        0.13       -0.18      1.19 o
  11   0   0       14.06       14.70      1.30 o
 -11   1   0        0.26        0.32      0.80 o
 -10   1   0       23.98       25.56      1.39 o
  -9   1   0        7.12        7.89      0.89 o
  -8   1   0       93.49       95.13      2.04 o
  -7   1   0        7.26        6.44      0.61 o
  -6   1   0        2.41        1.02      0.35 o
  -5   1   0      110.55       90.30      1.41 o
  -4   1   0       10.72       10.33      0.38 o
  -3   1   0     8185.58     8681.01     75.92 o
  -2   1   0     2983.51     3131.17     28.89 o
  -1   1   0     1722.02     1577.76     31.69 o
   0   1   0     5199.70     3048.49    295.08 o
   1   1   0       93.99       80.82      0.98 o
   2   1   0       15.70       19.34      0.44 o
   3   1   0      414.34      425.07      4.67 o
   4   1   0       50.22       46.98      1.07 o
   5   1   0       23.57       20.10      0.92 o
   6   1   0      678.47      716.01     10.16 o
   7   1   0      531.04      526.23      7.87 o
   8   1   0      216.92      209.16      3.93 o
   9   1   0        3.26        2.35      0.92 o
  10   1   0        3.80        3.69      0.99 o
  11   1   0       35.97       50.30      2.35 o
 -11   2   0       28.10       28.88      2.21 o
 -10   2   0        5.02        7.01      0.96 o
  -9   2   0        0.01       -0.81      0.54 o
  -8   2   0       54.99       58.37      2.16 o
  -7   2   0       26.32       23.56      0.86 o
  -6   2   0       11.05       10.38      0.56 o
  -5   2   0       15.85       15.74      0.72 o
  -4   2   0     3183.71     3443.36     33.50 o
  -3   2   0      618.57      623.06      5.64 o
  -2   2   0      901.73      887.22      8.86 o
  -1   2   0     6180.65     6348.87     73.37 o
   0   2   0       46.29       37.51      0.59 o
   1   2   0      721.44      650.55      6.79 o
   2   2   0      103.49      111.48      1.44 o
   3   2   0      110.32      115.36      1.69 o
   4   2   0      718.71      708.85     10.89 o
   5   2   0       35.00       37.17      1.28 o
   6   2   0       67.38       64.27      1.69 o
   7   2   0       52.06       57.63      1.73 o
   8   2   0      285.39      291.16      5.08 o
   9   2   0       87.31       89.29      2.46 o
  10   2   0       23.92       27.30      1.96 o
 -11   3   0       11.48       10.76      1.25 o
 -10   3   0        3.99        4.42      0.85 o
  -9   3   0        5.22        5.23      0.79 o
  -8   3   0        6.81        6.30      0.73 o
  -7   3   0       62.87       65.25      1.32 o
  -6   3   0       10.30       10.44      0.46 o
  -5   3   0      675.44      779.48      7.93 o
  -4   3   0     1653.03     1726.04     19.35 o
  -3   3   0        4.75        4.06      0.35 o
  -2   3   0       26.41       27.72      0.54 o
  -1   3   0      243.32      238.71      3.45 o
   0   3   0     3562.17     3632.01     43.07 o
   1   3   0     1557.07     1543.41     16.91 o
   2   3   0       30.77       30.53      0.75 o
   3   3   0      497.72      492.87      6.60 o
   4   3   0      334.30      342.24      5.74 o
   5   3   0        0.00       -0.67      0.45 o
   6   3   0       44.01       45.47      2.30 o
   7   3   0      625.21      634.30      9.44 o
   8   3   0       10.80       10.01      1.00 o
   9   3   0       28.16       26.52      1.70 o
  10   3   0        0.14        0.00      0.89 o
 -11   4   0        2.57        1.65      0.89 o
 -10   4   0        4.71        6.08      0.98 o
  -9   4   0       10.49       12.15      1.06 o
  -8   4   0      137.19      129.72      2.85 o
  -7   4   0       13.90       14.48      0.71 o
  -6   4   0        3.37        2.70      0.51 o
  -5   4   0      410.49      414.66      5.06 o
  -4   4   0       26.75       24.18      0.52 o
  -3   4   0      284.07      290.70      3.58 o
  -2   4   0     1148.72     1104.35     14.94 o
  -1   4   0       50.70       43.14      1.28 o
   0   4   0      153.71      151.08      2.06 o
   1   4   0     1648.05     1791.60     19.77 o
   2   4   0      641.38      669.37      8.89 o
   3   4   0      182.97      185.56      3.17 o
   4   4   0       36.58       33.34      1.21 o
   5   4   0      270.36      273.64      4.98 o
   6   4   0       74.35       71.15      2.10 o
   7   4   0       81.99       80.05      2.48 o
   8   4   0       24.43       24.35      1.40 o
   9   4   0        8.70        8.09      1.14 o
  10   4   0       32.08       38.22      1.91 o
 -10   5   0        3.61        2.13      0.91 o
  -9   5   0        1.96        1.71      0.69 o
  -8   5   0        6.13        6.09      0.74 o
  -7   5   0       95.94       99.48      2.07 o
  -6   5   0      603.28      582.50      7.63 o
  -5   5   0       92.95       94.17      1.83 o
  -4   5   0       38.57       43.59      0.91 o
  -3   5   0       24.22       24.10      0.70 o
  -2   5   0      714.09      788.33     12.21 o
  -1   5   0      714.85      703.62      9.40 o
   0   5   0      271.07      260.82      3.76 o
   1   5   0       27.58       30.79      0.86 o
   2   5   0       99.45       97.45      2.06 o
   3   5   0      328.80      317.62      6.11 o
   4   5   0      173.89      171.13      3.41 o
   5   5   0       58.28       57.79      1.81 o
   6   5   0        3.55        2.81      0.79 o
   7   5   0      295.68      314.22      6.08 o
   8   5   0      270.52      304.20      6.14 o
   9   5   0      100.16      104.33      2.94 o
 -10   6   0       18.77       22.65      1.31 o
  -9   6   0        0.46        1.50      1.82 o
  -8   6   0       26.73       26.05      1.26 o
  -7   6   0       38.43       42.30      1.84 o
  -6   6   0       55.53       49.38      1.31 o
  -5   6   0        6.79        6.00      0.50 o
  -4   6   0      134.07      126.75      1.97 o
  -3   6   0        2.02        1.57      0.35 o
  -2   6   0        9.74       13.60      0.66 o
  -1   6   0       85.07       85.32      1.65 o
   0   6   0       87.62      100.24      1.76 o
   1   6   0        6.94       12.07      0.54 o
   2   6   0      478.12      469.93      5.88 o
   3   6   0      114.75      114.00      2.04 o
   4   6   0       87.94       91.56      2.28 o
   5   6   0       69.03       67.36      2.52 o
   6   6   0        2.05        2.13      0.83 o
   7   6   0       15.48       15.63      1.38 o
   8   6   0       39.78       38.27      1.95 o
   9   6   0       18.55       21.28      1.77 o
  -9   7   0       16.42       17.54      1.59 o
  -8   7   0        2.81        0.76      0.84 o
  -7   7   0        2.36        1.56      0.86 o
  -6   7   0        0.21       -0.34      0.46 o
  -5   7   0       62.20       56.91      1.46 o
  -4   7   0       57.05       56.14      1.60 o
  -3   7   0      411.80      442.89      9.37 o
  -2   7   0      312.77      334.98      5.30 o
  -1   7   0      183.42      199.91      3.44 o
   0   7   0       45.02       48.70      0.92 o
   1   7   0       10.36       12.74      0.59 o
   2   7   0      290.92      300.29      4.08 o
   3   7   0       29.97       31.38      1.15 o
   4   7   0      200.74      194.91      3.91 o
   5   7   0      143.74      146.48      3.36 o
   6   7   0       14.10       12.02      1.38 o
   7   7   0        2.18        4.27      1.15 o
   8   7   0       13.50       17.18      1.85 o
  -9   8   0        0.55        1.29      0.97 o
  -8   8   0        3.10        2.33      0.93 o
  -7   8   0        9.30        7.98      1.16 o
  -6   8   0        2.00        3.90      0.88 o
  -5   8   0      111.67      114.24      3.72 o
  -4   8   0       24.58       28.27      2.09 o
  -3   8   0        9.28       10.48      0.55 o
  -2   8   0       21.38       20.70      0.76 o
  -1   8   0       12.45       11.51      0.65 o
   0   8   0       83.74       84.86      1.49 o
   1   8   0      294.07      279.49      4.39 o
   2   8   0      136.65      137.30      3.14 o
   3   8   0       24.09       21.90      1.20 o
   4   8   0      117.10      116.57      2.97 o
   5   8   0        0.06        0.24      0.84 o
   6   8   0       72.25       68.30      2.80 o
   7   8   0        4.31        2.72      1.19 o
  -8   9   0        6.66        7.11      1.52 o
  -7   9   0       69.86       80.25      3.11 o
  -6   9   0      185.13      183.15      6.06 o
  -5   9   0        1.11        1.74      0.68 o
  -4   9   0       13.23       15.48      0.77 o
  -3   9   0       15.16       12.72      0.73 o
  -2   9   0        0.34        0.25      0.48 o
  -1   9   0       18.43       15.48      2.41 o
   0   9   0        3.36        2.24      0.86 o
   1   9   0       54.10       56.35      2.46 o
   2   9   0       98.40      107.00      2.65 o
   3   9   0       75.45       79.74      2.34 o
   4   9   0        8.56        6.83      0.98 o
   5   9   0        0.48        0.80      0.80 o
   6   9   0        1.07       -0.07      0.81 o
  -7  10   0        0.04       -0.50      0.87 o
  -6  10   0       19.51       19.86      1.31 o
  -5  10   0       74.35       70.42      2.74 o
  -4  10   0       13.15       12.30      1.08 o
  -3  10   0       44.45       38.52      1.86 o
  -2  10   0       27.98       24.83      1.64 o
  -1  10   0        9.05        8.40      1.19 o
   0  10   0       13.47        9.58      1.30 o
   1  10   0        1.04        0.37      0.64 o
   2  10   0       41.61       50.03      2.09 o
   3  10   0       23.12       25.93      1.75 o
   4  10   0        3.06        4.48      1.15 o
   5  10   0        7.84        4.53      1.21 o
  -5  11   0        0.63        0.73      0.83 o
  -4  11   0        0.00        0.27      0.69 o
  -3  11   0        9.45       11.10      1.20 o
  -2  11   0        4.62        6.02      1.38 o
  -1  11   0        8.22        7.72      1.27 o
   0  11   0        9.82        7.45      1.41 o
   1  11   0        6.87        8.47      1.54 o
   2  11   0       10.21        8.39      1.12 o
   3  11   0        7.68        9.18      1.26 o
  -2  12   0        0.12        0.14      0.97 o
  -1  12   0        0.54        0.55      1.51 o
  -1 -12   1       10.23       11.65      5.01 o
   0 -12   1       42.80       50.01      2.78 o
   1 -12   1       24.74       28.52      4.24 o
   2 -12   1        9.37       14.24      3.24 o
   3 -12   1        0.00        0.40      1.36 o
  -4 -11   1        0.00       -0.83      0.88 o
  -3 -11   1       26.39       24.33      2.05 o
  -2 -11   1        9.35       10.39      1.10 o
  -1 -11   1       18.33       19.07      1.99 o
   0 -11   1        4.60        3.85      1.19 o
   1 -11   1        0.01       -0.33      0.88 o
   2 -11   1        0.00        1.30      0.79 o
   3 -11   1        3.58        4.51      0.87 o
   4 -11   1        0.76       -1.01      1.55 o
   5 -11   1       12.04       14.40      2.96 o
  -5 -10   1        5.73        6.21      1.17 o
  -4 -10   1        1.14        0.67      1.17 o
  -3 -10   1       40.33       43.64      2.60 o
  -2 -10   1       31.90       29.15      2.51 o
  -1 -10   1       77.31       75.69      2.22 o
   0 -10   1        5.23        5.92      3.10 o
   1 -10   1        0.08        0.29      0.84 o
   2 -10   1       12.44       12.58      1.13 o
   3 -10   1       15.87       15.57      1.09 o
   4 -10   1        0.76       -1.21      1.14 o
   5 -10   1       58.85       69.08      3.73 o
   6 -10   1        0.55       -0.56      0.74 o
   7 -10   1        0.68        1.13      0.93 o
  -7  -9   1        0.22       -1.21      0.80 o
  -6  -9   1        7.47        6.61      1.14 o
  -5  -9   1        9.27       12.58      1.18 o
  -4  -9   1       49.10       43.58      2.29 o
  -3  -9   1       65.70       50.59      1.88 o
  -2  -9   1      115.18       98.40      2.44 o
  -1  -9   1      147.83      136.62      2.46 o
   0  -9   1       21.17       21.24      1.31 o
   1  -9   1        0.13       -0.37      0.73 o
   2  -9   1        6.39        6.42      0.55 o
   3  -9   1        2.51        1.71      1.80 o
   4  -9   1        6.54        5.51      1.42 o
   5  -9   1        1.88        1.22      1.24 o
   6  -9   1       40.35       43.91      2.77 o
   7  -9   1       13.31       18.74      2.59 o
   8  -9   1        1.30        0.33      0.99 o
  -8  -8   1        1.10        1.16      1.15 o
  -7  -8   1       68.02       73.19      3.05 o
  -6  -8   1       83.36       80.82      2.98 o
  -5  -8   1      131.83      130.27      3.25 o
  -4  -8   1       25.95       21.26      1.26 o
  -3  -8   1        7.25        7.88      0.82 o
  -2  -8   1       68.43       66.16      1.43 o
  -1  -8   1      393.91      390.53      5.75 o
   0  -8   1      246.09      242.57      4.21 o
   1  -8   1       10.38        5.98      0.48 o
   2  -8   1      418.23      433.50      7.87 o
   3  -8   1      286.02      276.21      7.82 o
   4  -8   1      261.77      295.53      8.34 o
   5  -8   1       44.21       44.65      1.23 o
   6  -8   1      110.32      101.01      3.27 o
   7  -8   1        3.56        0.98      1.71 o
   8  -8   1        8.81        8.16      1.14 o
   9  -8   1        2.13        3.19      1.06 o
  -8  -7   1       16.82       15.21      1.68 o
  -7  -7   1       42.49       44.73      3.86 o
  -6  -7   1      122.29      114.21      2.96 o
  -5  -7   1       77.20       78.86      2.41 o
  -4  -7   1       83.10       92.92      2.66 o
  -3  -7   1      163.59      175.25      4.17 o
  -2  -7   1       11.90       11.18      0.70 o
  -1  -7   1       36.14       36.37      1.03 o
   0  -7   1      775.24      773.67     13.34 o
   1  -7   1      213.03      220.79      3.64 o
   2  -7   1       76.93       78.34      2.87 o
   3  -7   1       30.50       33.82      1.64 o
   4  -7   1        0.18        0.14      0.67 o
   5  -7   1        6.02        4.79      0.59 o
   6  -7   1       35.13       35.26      1.25 o
   7  -7   1       20.04       20.08      2.01 o
   8  -7   1       80.97       81.66      4.72 o
   9  -7   1       31.31       29.60      2.83 o
  -9  -6   1        1.16        3.41      1.02 o
  -8  -6   1        0.24        0.46      0.95 o
  -7  -6   1      252.40      260.81      5.32 o
  -6  -6   1      407.31      403.15      7.17 o
  -5  -6   1       69.64       71.87      2.09 o
  -4  -6   1      314.34      301.57      5.38 o
  -3  -6   1       35.89       41.27      1.02 o
  -2  -6   1       52.30       50.25      1.03 o
  -1  -6   1        0.00       -0.33      0.22 o
   0  -6   1       90.38      110.23      1.81 o
   1  -6   1        7.80        9.35      0.39 o
   2  -6   1      356.94      355.87      7.25 o
   3  -6   1        7.48       10.06      0.89 o
   4  -6   1       11.62       15.63      0.63 o
   5  -6   1        6.51       10.07      0.55 o
   6  -6   1      113.07      107.64      3.29 o
   7  -6   1       69.56       72.69      1.89 o
   8  -6   1       15.28       14.15      1.11 o
   9  -6   1        0.62        0.01      0.59 o
  10  -6   1       45.31       42.64      2.18 o
 -10  -5   1       23.90       28.91      1.72 o
  -9  -5   1      114.15      117.71      3.12 o
  -8  -5   1        0.13        0.71      0.89 o
  -7  -5   1      274.09      267.74      5.31 o
  -6  -5   1        4.71        3.28      0.82 o
  -5  -5   1      149.05      146.52      3.15 o
  -4  -5   1       90.85       94.03      2.19 o
  -3  -5   1     1298.55     1400.46     17.79 o
  -2  -5   1      694.61      755.11      9.39 o
  -1  -5   1      994.21     1128.60     11.76 o
   0  -5   1      680.94      752.06      8.43 o
   1  -5   1        0.02       -0.26      0.20 o
   2  -5   1        1.60        5.04      0.62 o
   3  -5   1       13.84       13.12      0.49 o
   4  -5   1       90.22      115.88      1.79 o
   5  -5   1       26.19       26.11      0.93 o
   6  -5   1      160.40      156.99      3.41 o
   7  -5   1       86.04       83.48      1.88 o
   8  -5   1        3.88        1.69      0.80 o
   9  -5   1       64.99       61.88      2.34 o
  10  -5   1        2.86        1.67      0.78 o
 -10  -4   1      100.12      110.69      3.32 o
  -9  -4   1      189.73      211.91      4.58 o
  -8  -4   1      135.75      152.13      3.31 o
  -7  -4   1       66.29       67.02      2.19 o
  -6  -4   1       16.00       10.84      1.23 o
  -5  -4   1      487.33      477.39      7.87 o
  -4  -4   1       10.23        9.53      0.75 o
  -3  -4   1      163.45      192.54      2.81 o
  -2  -4   1      346.17      373.21      4.80 o
  -1  -4   1      181.41      209.34      2.13 o
   0  -4   1        4.46        4.46      0.21 o
   1  -4   1      435.45      461.45      9.62 o
   2  -4   1      476.20      453.74     10.47 o
   3  -4   1      154.23      174.43      2.09 o
   4  -4   1        2.93        2.54      0.23 o
   5  -4   1     1463.28     1565.87     17.70 o
   6  -4   1      568.28      579.53      7.15 o
   7  -4   1      534.59      541.03      8.58 o
   8  -4   1      101.85       99.96      2.28 o
   9  -4   1       81.09       84.61      2.45 o
  10  -4   1        0.10       -0.37      0.90 o
 -10  -3   1      120.02      140.15      4.34 o
  -9  -3   1        5.74        4.75      0.91 o
  -8  -3   1       35.20       31.63      1.44 o
  -7  -3   1       50.99       44.82      1.92 o
  -6  -3   1       11.29        9.13      0.82 o
  -5  -3   1        1.70        1.35      0.46 o
  -4  -3   1       10.22        8.55      0.65 o
  -3  -3   1       85.53       74.05      1.35 o
  -2  -3   1      521.95      526.88      5.65 o
  -1  -3   1     1114.58     1008.15     10.46 o
   0  -3   1       10.18        9.19      0.26 o
   1  -3   1     1779.96     1725.19     32.13 o
   2  -3   1     1440.36     1452.76     17.79 o
   3  -3   1     3800.23     3867.26     39.93 o
   4  -3   1        2.01        4.62      0.30 o
   5  -3   1      478.69      488.08      5.13 o
   6  -3   1       14.57       17.71      0.83 o
   7  -3   1        7.12        9.43      0.55 o
   8  -3   1        7.48        6.37      0.74 o
   9  -3   1       28.95       30.47      1.70 o
  10  -3   1       80.49       78.90      3.06 o
  11  -3   1       11.25       11.66      1.30 o
 -11  -2   1       15.84       16.06      1.61 o
 -10  -2   1        5.30        7.44      1.06 o
  -9  -2   1       24.99       24.35      1.33 o
  -8  -2   1       72.41       69.42      2.63 o
  -7  -2   1      296.92      275.78      4.66 o
  -6  -2   1        8.18        6.46      0.78 o
  -5  -2   1       16.81       16.42      0.77 o
  -4  -2   1       78.87       87.53      1.92 o
  -3  -2   1       57.44       67.30      1.05 o
  -2  -2   1        1.32        1.21      0.52 o
  -1  -2   1      246.38      253.21      2.75 o
   0  -2   1     6975.03     7194.36     72.69 o
   1  -2   1       50.39       49.08      0.80 o
   2  -2   1     3000.82     2973.45     30.81 o
   3  -2   1     1522.84     1524.82     13.49 o
   4  -2   1      308.56      349.83      3.99 o
   5  -2   1     1120.64     1083.98     11.62 o
   6  -2   1       32.53       34.76      0.88 o
   7  -2   1       16.53       17.87      0.76 o
   8  -2   1       46.80       41.21      1.41 o
   9  -2   1       24.98       20.82      1.47 o
  10  -2   1       17.68       19.09      1.27 o
  11  -2   1       49.26       60.20      2.41 o
 -11  -1   1        3.76        0.38      1.29 o
 -10  -1   1        2.96        2.81      0.97 o
  -9  -1   1      235.45      231.53      4.34 o
  -8  -1   1       32.24       25.36      1.21 o
  -7  -1   1      155.10      152.98      2.96 o
  -6  -1   1       14.83       12.32      1.03 o
  -5  -1   1      451.32      476.61      6.88 o
  -4  -1   1      654.34      641.54      7.46 o
  -3  -1   1      388.37      371.86      5.48 o
  -2  -1   1     1649.98     1604.48     16.45 o
  -1  -1   1      148.24      142.99      1.50 o
   0  -1   1      450.74      273.21      6.36 o
   1  -1   1      440.78      417.49      3.80 o
   2  -1   1     7517.24     7863.59     72.63 o
   3  -1   1       80.45       82.38      1.05 o
   4  -1   1      318.40      313.43      3.87 o
   5  -1   1      933.18      991.36     11.31 o
   6  -1   1       27.82       35.24      1.04 o
   7  -1   1      285.66      286.29      4.65 o
   8  -1   1       96.79       95.03      2.11 o
   9  -1   1       32.22       28.67      1.40 o
  10  -1   1       12.76       11.80      1.10 o
  11  -1   1       11.38       14.11      1.33 o
 -11   0   1        4.70        4.08      0.97 o
 -10   0   1       31.27       29.92      1.50 o
  -9   0   1      441.96      442.08     11.50 o
  -8   0   1       15.80       15.72      1.41 o
  -7   0   1      170.29      181.17      3.28 o
  -6   0   1      131.28      141.70      2.62 o
  -5   0   1      295.95      311.50      3.96 o
  -4   0   1      201.41      222.76      2.69 o
  -3   0   1       97.88       86.34      1.12 o
  -2   0   1     1347.23     1393.97     12.89 o
  -1   0   1      982.15      733.19     14.53 o
   1   0   1        0.09       -0.28      0.18 o
   2   0   1      225.24      235.02      2.64 o
   3   0   1      389.57      403.88      4.21 o
   4   0   1      475.77      490.09      5.83 o
   5   0   1      487.56      496.90      6.52 o
   6   0   1      102.14      116.83      2.34 o
   7   0   1       14.96       12.56      0.86 o
   8   0   1      121.32      121.45      2.69 o
   9   0   1        1.60        2.32      0.72 o
  10   0   1        3.70        5.42      1.06 o
  11   0   1        6.34        7.47      1.17 o
 -11   1   1        5.77        4.77      0.97 o
 -10   1   1        0.01       -0.94      0.63 o
  -9   1   1      194.23      189.15      3.72 o
  -8   1   1        1.67        1.23      0.51 o
  -7   1   1      292.73      274.07      4.07 o
  -6   1   1       22.78       13.76      0.54 o
  -5   1   1      656.98      711.31      7.69 o
  -4   1   1        2.97        3.66      0.27 o
  -3   1   1      844.20      813.60      7.32 o
  -2   1   1     8614.22     8974.38     70.48 o
  -1   1   1     1698.93     1624.51     13.36 o
   0   1   1      274.55      232.69      2.54 o
   1   1   1     4643.56     4757.39     48.21 o
   2   1   1      126.69      106.91      1.39 o
   3   1   1       56.45       57.70      0.98 o
   4   1   1       54.85       56.06      1.49 o
   5   1   1      112.78      120.71      2.33 o
   6   1   1        3.85        6.51      0.66 o
   7   1   1       84.80       85.98      2.13 o
   8   1   1       77.75       89.76      2.31 o
   9   1   1       13.60       17.46      1.26 o
  10   1   1       16.82       16.03      1.50 o
 -11   2   1        5.58        7.21      1.00 o
 -10   2   1       10.96       10.82      1.05 o
  -9   2   1       78.06       82.93      2.26 o
  -8   2   1        0.24       -0.57      0.42 o
  -7   2   1       77.65       76.25      1.40 o
  -6   2   1       16.22       14.50      0.59 o
  -5   2   1      119.95      108.96      1.59 o
  -4   2   1      536.73      560.41      5.43 o
  -3   2   1      971.03      994.35      8.18 o
  -2   2   1     1659.19     1584.51     15.63 o
  -1   2   1     1104.02     1046.23     11.01 o
   0   2   1      372.90      350.99      4.02 o
   1   2   1      927.36      863.88      9.01 o
   2   2   1        7.87        6.71      0.33 o
   3   2   1        6.85        4.17      0.39 o
   4   2   1      204.61      218.33      3.95 o
   5   2   1       24.01       24.64      1.10 o
   6   2   1       23.55       20.31      1.11 o
   7   2   1      100.74       93.61      2.30 o
   8   2   1        3.22        1.76      0.87 o
   9   2   1       15.87       18.09      1.55 o
  10   2   1        0.14       -0.09      0.93 o
 -11   3   1        4.98        3.47      1.00 o
 -10   3   1       39.41       33.41      1.52 o
  -9   3   1       31.62       40.93      1.53 o
  -8   3   1        0.65        1.12      0.55 o
  -7   3   1       28.87       33.16      1.12 o
  -6   3   1      343.60      379.95      4.52 o
  -5   3   1      254.59      217.96      2.51 o
  -4   3   1       26.63       20.37      0.55 o
  -3   3   1      547.94      549.52      5.63 o
  -2   3   1        0.15        0.24      0.11 o
  -1   3   1     2221.43     2217.07     24.54 o
   0   3   1       20.92       15.84      0.37 o
   1   3   1      195.74      210.35      2.45 o
   2   3   1        1.65       -0.34      0.23 o
   3   3   1      446.24      501.04      7.08 o
   4   3   1      349.30      359.53      6.05 o
   5   3   1       16.46       16.28      0.97 o
   6   3   1        0.56        0.16      0.59 o
   7   3   1      383.56      401.25      7.27 o
   8   3   1        2.35        2.56      0.82 o
   9   3   1        1.33        1.59      0.83 o
  10   3   1       16.80       21.63      1.54 o
 -11   4   1        0.91        2.07      0.90 o
 -10   4   1        1.11        1.43      0.76 o
  -9   4   1       49.53       49.65      2.14 o
  -8   4   1      129.31      113.25      2.44 o
  -7   4   1       66.63       75.39      1.85 o
  -6   4   1      549.58      541.95      6.49 o
  -5   4   1      281.20      280.51      4.06 o
  -4   4   1        6.00        5.78      0.27 o
  -3   4   1      704.80      677.20      6.89 o
  -2   4   1       91.17       94.94      1.33 o
  -1   4   1      167.33      173.23      2.87 o
   0   4   1       21.53       20.99      0.46 o
   1   4   1      187.86      180.82      2.81 o
   2   4   1        7.69       10.51      0.52 o
   3   4   1      422.35      406.38      5.94 o
   4   4   1       97.45       91.12      2.46 o
   5   4   1        0.01       -0.06      0.50 o
   6   4   1        8.44        6.51      0.88 o
   7   4   1      143.06      139.92      3.73 o
   8   4   1       15.27       21.72      1.54 o
   9   4   1        1.59        1.67      0.91 o
 -10   5   1        0.55        0.64      0.76 o
  -9   5   1      133.05      125.33      3.12 o
  -8   5   1      148.53      147.99      3.22 o
  -7   5   1      335.50      315.08      5.86 o
  -6   5   1       33.18       32.10      1.34 o
  -5   5   1        2.17        1.40      0.23 o
  -4   5   1        9.04        8.31      0.58 o
  -3   5   1      467.69      496.24      6.38 o
  -2   5   1     1399.09     1418.69     17.38 o
  -1   5   1     3003.72     3308.82     39.16 o
   0   5   1      580.33      618.69      8.79 o
   1   5   1        6.49        7.57      0.41 o
   2   5   1        0.91        2.96      0.40 o
   3   5   1       24.60       26.89      0.98 o
   4   5   1        0.45        0.57      0.63 o
   5   5   1       49.91       54.56      1.84 o
   6   5   1       26.41       25.66      1.45 o
   7   5   1        5.60        3.53      0.99 o
   8   5   1       87.06      100.61      3.12 o
   9   5   1       11.10       12.33      1.34 o
 -10   6   1        0.29        0.12      0.67 o
  -9   6   1       13.16       12.38      0.95 o
  -8   6   1        4.62        4.24      0.68 o
  -7   6   1        4.74        4.59      0.56 o
  -6   6   1       67.34       66.91      1.55 o
  -5   6   1       88.16       88.95      1.64 o
  -4   6   1      522.27      514.92      7.25 o
  -3   6   1      188.09      183.32      2.67 o
  -2   6   1       49.84       59.39      1.21 o
  -1   6   1        5.39        9.42      0.65 o
   0   6   1       16.49       14.82      0.63 o
   1   6   1      194.55      179.86      2.47 o
   2   6   1       18.08       17.27      0.75 o
   3   6   1       80.06       77.64      1.79 o
   4   6   1       72.94       63.85      1.92 o
   5   6   1      109.10       97.29      2.60 o
   6   6   1      400.97      402.41      7.32 o
   7   6   1       39.96       45.22      2.02 o
   8   6   1       22.29       18.84      1.86 o
  -9   7   1       10.84        9.70      1.31 o
  -8   7   1        4.67        6.39      1.62 o
  -7   7   1        7.60        7.38      0.99 o
  -6   7   1       13.39       13.50      1.33 o
  -5   7   1      601.63      609.33      9.78 o
  -4   7   1       26.71       25.87      1.00 o
  -3   7   1       41.11       36.95      1.60 o
  -2   7   1       62.14       64.42      1.93 o
  -1   7   1       83.17       78.27      1.30 o
   0   7   1       10.07        6.36      0.52 o
   1   7   1       39.76       35.07      1.02 o
   2   7   1        0.04        0.19      0.35 o
   3   7   1       12.26        9.41      1.05 o
   4   7   1       52.64       48.92      1.71 o
   5   7   1       34.03       33.56      1.86 o
   6   7   1       30.73       33.37      2.00 o
   7   7   1        1.55        1.89      1.10 o
   8   7   1        0.30        1.00      1.23 o
  -9   8   1        3.36        4.84      1.15 o
  -8   8   1        6.42        6.47      1.10 o
  -7   8   1       29.57       28.36      1.88 o
  -6   8   1      316.17      317.59      6.83 o
  -5   8   1      799.48      781.06     12.38 o
  -4   8   1      193.37      180.80      3.44 o
  -3   8   1        1.54        1.11      0.47 o
  -2   8   1       31.90       30.31      1.00 o
  -1   8   1       18.57       17.08      0.84 o
   0   8   1        0.59        0.62      0.37 o
   1   8   1       58.61       58.63      1.52 o
   2   8   1       72.82       76.57      2.74 o
   3   8   1        8.09       10.16      0.99 o
   4   8   1       14.52       15.21      1.25 o
   5   8   1        0.01        0.50      0.91 o
   6   8   1       17.20       17.42      1.96 o
   7   8   1        0.50        0.72      1.14 o
  -8   9   1       83.79       90.37      3.59 o
  -7   9   1       36.67       40.08      6.13 o
  -6   9   1        7.58        6.27      0.78 o
  -5   9   1       11.96       12.89      1.10 o
  -4   9   1       26.86       22.91      1.47 o
  -3   9   1       28.62       27.01      1.90 o
  -2   9   1       39.06       34.65      2.52 o
  -1   9   1        3.26       -0.32      1.13 o
   0   9   1       69.62       50.35      1.72 o
   1   9   1      375.98      327.52      6.79 o
   2   9   1      165.32      147.04      3.95 o
   3   9   1       26.43       29.24      1.49 o
   4   9   1        0.54        1.09      0.76 o
   5   9   1        6.28        6.25      1.04 o
   6   9   1        0.08        0.47      0.88 o
  -7  10   1        0.31       -0.59      0.92 o
  -6  10   1        1.63        2.52      1.39 o
  -5  10   1        0.25        2.06      0.86 o
  -4  10   1        0.08       -0.60      0.87 o
  -3  10   1       11.85        7.91      1.14 o
  -2  10   1       10.57        7.70      2.45 o
  -1  10   1        3.88        5.88      2.32 o
   0  10   1        3.51        5.10      1.21 o
   1  10   1        0.74        0.94      0.71 o
   2  10   1      148.62      159.45      4.20 o
   3  10   1        2.88        4.12      1.04 o
   4  10   1        0.33        0.03      0.95 o
  -5  11   1        2.64       -0.57      1.05 o
  -4  11   1        0.01       -0.27      0.85 o
  -3  11   1        5.52        6.49      1.16 o
  -2  11   1        0.55       -0.94      0.91 o
  -1  11   1        9.91       11.81      1.77 o
   0  11   1        6.38        6.90      1.41 o
   1  11   1       18.14       20.93      1.34 o
   2  11   1       33.09       34.99      1.91 o
  -2 -12   2        2.13        1.73      1.23 o
  -1 -12   2        5.47        3.27      1.28 o
   0 -12   2        5.72        3.38      2.59 o
   1 -12   2       24.04       22.83      1.77 o
   2 -12   2       38.10       41.51      2.17 o
   3 -12   2        7.14        8.47      1.06 o
  -4 -11   2       33.80       32.20      2.14 o
  -3 -11   2       12.57       14.37      1.26 o
  -2 -11   2       10.28       10.36      1.00 o
  -1 -11   2       18.25       23.00      1.90 o
   0 -11   2        1.43        0.55      0.93 o
   1 -11   2       38.26       42.72      2.16 o
   2 -11   2        1.02        0.57      0.77 o
   3 -11   2        4.07        3.82      2.00 o
   4 -11   2       35.49       31.77      3.91 o
   5 -11   2       14.32       18.08      2.31 o
   6 -11   2        0.37        0.46      2.03 o
  -6 -10   2        0.14        0.28      1.01 o
  -5 -10   2        1.36        1.94      0.97 o
  -4 -10   2        0.51       -0.24      0.78 o
  -3 -10   2        2.58        2.34      0.84 o
  -2 -10   2       41.59       33.83      1.59 o
  -1 -10   2       42.35       34.19      1.32 o
   0 -10   2       58.94       59.56      2.55 o
   1 -10   2       72.25       72.93      2.71 o
   2 -10   2        1.11        1.49      1.12 o
   3 -10   2       25.86       24.66      3.21 o
   4 -10   2        6.71        6.81      1.67 o
   5 -10   2       17.86       19.88      2.90 o
   6 -10   2       38.44       36.59      6.00 o
   7 -10   2        6.65        5.85      2.94 o
  -7  -9   2        0.98        2.86      0.97 o
  -6  -9   2        2.14        1.85      0.88 o
  -5  -9   2       14.64       17.33      1.44 o
  -4  -9   2       17.81       15.00      1.50 o
  -3  -9   2      120.36      113.63      2.76 o
  -2  -9   2        6.47        7.87      0.78 o
  -1  -9   2      109.12      114.15      2.09 o
   0  -9   2      435.94      441.76      9.00 o
   1  -9   2       25.77       27.47      1.98 o
   2  -9   2       61.49       58.53      3.44 o
   3  -9   2      218.46      205.07     14.54 o
   4  -9   2      616.57      632.90     15.83 o
   5  -9   2       82.17       71.91      2.30 o
   6  -9   2        5.54        6.26      0.99 o
   7  -9   2        0.39        0.91      1.32 o
   8  -9   2        3.07        3.14      1.12 o
  -8  -8   2        3.91        3.50      2.62 o
  -7  -8   2       43.84       48.13      2.40 o
  -6  -8   2       11.36        9.30      1.29 o
  -5  -8   2       25.44       25.11      1.42 o
  -4  -8   2      250.47      255.65      4.92 o
  -3  -8   2       58.81       63.20      1.34 o
  -2  -8   2        1.69        1.98      0.52 o
  -1  -8   2        7.88        4.95      0.44 o
   0  -8   2        1.04        0.91      0.48 o
   1  -8   2       18.77       18.96      0.71 o
   2  -8   2        6.21       10.24      1.10 o
   3  -8   2       12.17       11.38      1.52 o
   4  -8   2        5.06        4.70      1.23 o
   5  -8   2       22.41       24.59      0.95 o
   6  -8   2        0.82       -0.05      0.72 o
   7  -8   2        2.27        0.84      1.19 o
   8  -8   2        0.63        0.53      0.86 o
   9  -8   2       20.71       21.27      2.53 o
  -9  -7   2        2.27        2.22      1.16 o
  -8  -7   2       16.88       20.21      1.83 o
  -7  -7   2       18.32       19.01      1.64 o
  -6  -7   2       39.01       38.92      1.69 o
  -5  -7   2      268.54      268.79      5.05 o
  -4  -7   2       79.41       70.29      1.74 o
  -3  -7   2        0.36       -0.01      0.29 o
  -2  -7   2       60.14       51.16      1.02 o
  -1  -7   2       61.03       54.82      1.24 o
   0  -7   2      885.19      916.22     13.79 o
   1  -7   2        1.00        0.24      0.23 o
   2  -7   2      133.95      128.92      3.37 o
   3  -7   2       39.14       35.29      1.59 o
   4  -7   2        5.55        2.45      0.74 o
   5  -7   2       66.33       57.84      1.46 o
   6  -7   2       83.09       83.60      2.49 o
   7  -7   2        0.00       -0.52      0.70 o
   8  -7   2        2.16        2.90      0.97 o
   9  -7   2      115.61      111.74      6.80 o
  -9  -6   2       63.23       69.17      2.40 o
  -8  -6   2      215.60      250.68      5.32 o
  -7  -6   2       29.27       29.97      2.20 o
  -6  -6   2        0.12       -0.58      0.63 o
  -5  -6   2       54.39       46.88      1.64 o
  -4  -6   2       71.28       71.73      1.89 o
  -3  -6   2        6.81        5.86      0.42 o
  -2  -6   2       16.57       15.39      0.51 o
  -1  -6   2      411.45      439.39      6.16 o
   0  -6   2      172.01      179.27      2.39 o
   1  -6   2       51.82       64.35      1.38 o
   2  -6   2      213.97      239.21      6.21 o
   3  -6   2       89.73      104.07      5.27 o
   4  -6   2       24.52       24.33      1.03 o
   5  -6   2      179.62      189.01      2.83 o
   6  -6   2      844.75      833.79     11.35 o
   7  -6   2      350.82      333.53      5.81 o
   8  -6   2        5.50        2.98      0.67 o
   9  -6   2       55.02       46.44      1.96 o
  10  -6   2        0.33       -0.66      0.71 o
 -10  -5   2        0.47        0.81      0.95 o
  -9  -5   2       95.85       99.50      2.82 o
  -8  -5   2       11.37       14.18      1.35 o
  -7  -5   2        0.58        2.00      0.76 o
  -6  -5   2       82.92       84.45      2.32 o
  -5  -5   2       84.32       79.68      2.12 o
  -4  -5   2      479.66      483.38      7.73 o
  -3  -5   2        2.73        1.21      0.49 o
  -2  -5   2       30.37       27.92      0.72 o
  -1  -5   2       73.53       74.28      1.25 o
   0  -5   2        7.49        4.88      0.24 o
   1  -5   2      169.02      204.61      3.41 o
   2  -5   2       45.74       41.26      1.44 o
   3  -5   2      160.71      146.17      2.75 o
   4  -5   2       12.19       10.28      0.45 o
   5  -5   2       17.03       14.01      0.60 o
   6  -5   2      231.58      219.73      2.80 o
   7  -5   2       31.58       27.06      1.44 o
   8  -5   2        1.65        0.28      1.01 o
   9  -5   2        0.96        1.07      0.70 o
  10  -5   2        0.13       -0.81      0.81 o
 -10  -4   2        0.64        0.76      0.93 o
  -9  -4   2       56.09       57.25      2.08 o
  -8  -4   2       48.73       51.02      1.84 o
  -7  -4   2        4.27        3.47      0.72 o
  -6  -4   2        5.36        5.79      0.86 o
  -5  -4   2       12.34       11.02      0.81 o
  -4  -4   2        0.13       -0.20      0.31 o
  -3  -4   2      102.99      103.29      1.74 o
  -2  -4   2       86.22       85.98      1.16 o
  -1  -4   2       22.03       25.49      0.47 o
   0  -4   2      265.25      241.08      2.52 o
   1  -4   2      110.08      133.92      2.08 o
   2  -4   2     2085.61     2249.41     29.91 o
   3  -4   2     1029.38     1054.04     10.44 o
   4  -4   2      413.16      371.35      4.49 o
   5  -4   2      155.14      153.85      2.05 o
   6  -4   2      139.77      139.79      2.02 o
   7  -4   2      338.74      327.07      4.71 o
   8  -4   2       63.45       58.01      1.73 o
   9  -4   2       11.18       13.45      1.13 o
  10  -4   2       38.25       39.64      1.84 o
 -11  -3   2        0.32        0.32      1.10 o
 -10  -3   2       75.98       87.93      3.75 o
  -9  -3   2       21.75       18.45      1.25 o
  -8  -3   2      313.02      319.92      5.44 o
  -7  -3   2       32.96       35.05      1.53 o
  -6  -3   2        0.01        0.84      0.45 o
  -5  -3   2      130.10      119.32      2.55 o
  -4  -3   2      126.69      127.70      2.67 o
  -3  -3   2      173.96      169.08      2.47 o
  -2  -3   2     1542.44     1628.42     15.76 o
  -1  -3   2     3006.32     3024.94     29.12 o
   0  -3   2     3824.23     3844.56     42.53 o
   1  -3   2     2657.97     2555.82     28.79 o
   2  -3   2       33.75       29.81      0.83 o
   3  -3   2        1.76        1.79      0.20 o
   4  -3   2       13.70       25.17      0.56 o
   5  -3   2      756.89      791.41      8.38 o
   6  -3   2      155.80      156.04      2.07 o
   7  -3   2        4.89        6.96      0.53 o
   8  -3   2        5.89        5.64      0.96 o
   9  -3   2       54.08       54.73      1.82 o
  10  -3   2       36.50       33.85      1.74 o
 -11  -2   2        3.40        2.53      1.12 o
 -10  -2   2        2.46        2.67      1.36 o
  -9  -2   2       40.71       40.47      1.64 o
  -8  -2   2        3.42        2.91      0.70 o
  -7  -2   2      225.87      219.67      3.91 o
  -6  -2   2      216.49      220.89      3.75 o
  -5  -2   2      421.64      421.36      6.21 o
  -4  -2   2     1371.82     1303.64     17.40 o
  -3  -2   2      201.59      223.33      3.09 o
  -2  -2   2       23.04       27.07      0.51 o
  -1  -2   2     2308.07     2211.72     18.63 o
   0  -2   2      120.62      110.82      1.53 o
   1  -2   2      427.07      448.71      4.29 o
   2  -2   2      440.99      411.74      3.77 o
   3  -2   2       28.79       20.29      0.46 o
   4  -2   2      473.96      460.11      5.49 o
   5  -2   2       46.10       53.56      1.04 o
   6  -2   2       23.78       17.82      0.65 o
   7  -2   2       93.67       97.99      1.97 o
   8  -2   2      631.20      630.84      9.44 o
   9  -2   2        1.13        1.20      0.67 o
  10  -2   2        6.10        4.56      0.87 o
 -11  -1   2        2.52        1.20      1.00 o
 -10  -1   2        1.87        2.06      0.82 o
  -9  -1   2       50.55       44.31      1.69 o
  -8  -1   2        3.26        2.50      0.64 o
  -7  -1   2      192.20      193.82      3.49 o
  -6  -1   2      136.11      138.51      2.62 o
  -5  -1   2       67.65       65.56      1.50 o
  -4  -1   2     1693.86     1793.94     19.91 o
  -3  -1   2       18.33       18.75      0.52 o
  -2  -1   2     1802.09     1766.12     15.53 o
  -1  -1   2     4654.52     4855.29     42.73 o
   0  -1   2     2544.24     2519.59     22.31 o
   1  -1   2      930.81      928.24      9.07 o
   2  -1   2      274.17      303.96      3.16 o
   3  -1   2        1.40        0.56      0.20 o
   4  -1   2      924.51      951.18     10.81 o
   5  -1   2      181.31      168.17      2.72 o
   6  -1   2       17.58       15.19      0.80 o
   7  -1   2       52.95       53.94      1.58 o
   8  -1   2      444.92      457.46     10.29 o
   9  -1   2        5.32        6.68      0.89 o
  10  -1   2       15.94       17.41      1.28 o
 -11   0   2        0.58       -0.45      0.74 o
 -10   0   2        0.29        0.29      0.67 o
  -9   0   2        0.26       -0.94      0.62 o
  -8   0   2        6.63        8.05      0.78 o
  -7   0   2       13.46       12.17      0.79 o
  -6   0   2       80.88       58.08      1.36 o
  -5   0   2      194.06      197.53      2.54 o
  -4   0   2       81.47       89.52      1.57 o
  -3   0   2     3040.46     2944.53     25.75 o
  -2   0   2     2765.08     2856.37     24.10 o
  -1   0   2      203.09      208.39      1.97 o
   0   0   2     4377.76     4607.30     46.77 o
   1   0   2      940.89      858.67      8.92 o
   2   0   2     1821.23     1848.75     18.96 o
   3   0   2      399.05      370.11      4.45 o
   4   0   2        5.10        9.97      0.59 o
   5   0   2      196.68      194.39      3.29 o
   6   0   2       29.38       28.48      2.17 o
   7   0   2      944.23      953.74     13.40 o
   8   0   2       37.59       38.48      1.70 o
   9   0   2        0.23       -0.55      0.72 o
  10   0   2        5.10        5.08      1.07 o
 -11   1   2       39.21       42.00      3.00 o
 -10   1   2        3.97        3.67      0.95 o
  -9   1   2      107.88      100.25      2.51 o
  -8   1   2        2.90        0.56      0.48 o
  -7   1   2        0.32        0.61      0.41 o
  -6   1   2       37.80       38.70      0.86 o
  -5   1   2     2014.33     2245.36     22.09 o
  -4   1   2     1578.57     1647.97     16.25 o
  -3   1   2     4344.68     4399.30     40.25 o
  -2   1   2     7599.44     7729.99     60.48 o
  -1   1   2      225.92      207.07      1.83 o
   0   1   2       89.86       84.44      1.08 o
   1   1   2     1171.78     1117.48     11.56 o
   2   1   2        7.49        8.16      0.38 o
   3   1   2      307.32      280.66      4.20 o
   4   1   2     1272.12     1366.69     20.33 o
   5   1   2        0.05       -0.03      0.44 o
   6   1   2       38.51       35.55      1.28 o
   7   1   2      129.11      126.81      2.74 o
   8   1   2       20.04       18.36      1.16 o
   9   1   2        0.32        0.47      0.72 o
  10   1   2       28.40       29.86      2.08 o
 -11   2   2       58.60       62.39      3.26 o
 -10   2   2       12.23       14.82      1.32 o
  -9   2   2        7.42        5.93      0.82 o
  -8   2   2        0.04       -0.33      0.41 o
  -7   2   2       55.62       61.97      1.24 o
  -6   2   2        3.57        7.03      0.46 o
  -5   2   2      193.36      185.64      2.47 o
  -4   2   2       40.53       52.78      0.96 o
  -3   2   2      201.87      231.79      2.18 o
  -2   2   2       18.05       16.12      0.31 o
  -1   2   2      325.65      335.49      3.64 o
   0   2   2     2978.10     3027.84     30.77 o
   1   2   2        8.23        7.09      0.33 o
   2   2   2      297.32      290.04      3.89 o
   3   2   2      695.68      774.85     11.82 o
   4   2   2        5.77        9.08      0.71 o
   5   2   2       69.43       53.23      1.69 o
   6   2   2       20.84       21.01      1.19 o
   7   2   2       22.13       23.32      1.21 o
   8   2   2      304.20      321.57      5.82 o
   9   2   2       16.65       20.22      1.44 o
  10   2   2        0.16        0.25      0.99 o
 -11   3   2        0.81        1.37      0.90 o
 -10   3   2       83.81       96.88      2.52 o
  -9   3   2       26.59       21.09      1.16 o
  -8   3   2      218.79      209.59      3.75 o
  -7   3   2       68.54       70.41      1.40 o
  -6   3   2       79.91       74.22      1.24 o
  -5   3   2       53.16       52.03      0.92 o
  -4   3   2        9.31        7.97      0.33 o
  -3   3   2      155.98      148.77      2.42 o
  -2   3   2      333.27      365.55      3.85 o
  -1   3   2      314.53      317.45      3.10 o
   0   3   2      481.44      494.76      5.40 o
   1   3   2      459.11      459.81      5.81 o
   2   3   2      360.60      403.83      5.28 o
   3   3   2       13.47        7.97      0.65 o
   4   3   2      410.26      409.56      6.86 o
   5   3   2        0.13       -0.41      0.49 o
   6   3   2      243.09      241.23      4.76 o
   7   3   2       21.72       20.24      1.34 o
   8   3   2      131.00      146.28      3.33 o
   9   3   2        0.15        1.04      0.86 o
 -11   4   2        2.70        1.93      0.86 o
 -10   4   2       15.97       21.79      1.37 o
  -9   4   2       81.85       79.14      2.33 o
  -8   4   2       39.12       36.35      1.33 o
  -7   4   2       31.62       32.53      0.95 o
  -6   4   2      155.81      142.47      2.13 o
  -5   4   2        0.18        0.10      0.21 o
  -4   4   2       11.63       17.00      0.59 o
  -3   4   2        1.10        1.67      0.21 o
  -2   4   2     1483.52     1466.66     17.75 o
  -1   4   2      286.72      350.78      4.22 o
   0   4   2     1434.78     1556.88     17.28 o
   1   4   2      507.20      611.74      8.31 o
   2   4   2     1440.21     1567.34     23.35 o
   3   4   2       87.04       88.08      2.09 o
   4   4   2        5.08        6.07      0.73 o
   5   4   2        2.14        1.27      0.61 o
   6   4   2       10.61        9.58      1.02 o
   7   4   2        2.57        2.84      0.92 o
   8   4   2        0.04        0.55      1.08 o
   9   4   2        3.06        3.00      1.00 o
 -10   5   2       17.80       24.10      2.41 o
  -9   5   2       29.40       25.73      1.32 o
  -8   5   2       82.50       87.49      2.29 o
  -7   5   2       79.63       78.10      1.79 o
  -6   5   2        2.06        1.07      0.34 o
  -5   5   2      115.95      105.40      1.77 o
  -4   5   2        3.97        2.70      0.25 o
  -3   5   2       56.28       68.39      1.03 o
  -2   5   2      162.68      178.54      2.33 o
  -1   5   2       18.59       20.14      0.70 o
   0   5   2      122.81      118.38      1.85 o
   1   5   2      189.65      219.33      3.96 o
   2   5   2       65.57       68.27      1.43 o
   3   5   2       55.95       55.12      2.08 o
   4   5   2      267.46      247.23      4.68 o
   5   5   2      280.10      272.71      5.25 o
   6   5   2      503.74      509.17      8.85 o
   7   5   2       22.07       19.25      1.44 o
   8   5   2        2.29        1.17      0.97 o
   9   5   2        0.10        0.35      1.08 o
 -10   6   2       13.68       13.25      1.06 o
  -9   6   2        0.84        1.72      0.63 o
  -8   6   2       13.54       14.08      0.89 o
  -7   6   2       10.56        7.71      0.65 o
  -6   6   2      284.25      290.76      4.27 o
  -5   6   2        5.32        3.93      0.46 o
  -4   6   2       57.80       59.88      1.19 o
  -3   6   2      387.08      412.46      6.56 o
  -2   6   2       51.88       49.12      0.95 o
  -1   6   2      107.85      108.26      1.95 o
   0   6   2      166.17      177.68      2.96 o
   1   6   2       31.62       32.15      0.85 o
   2   6   2       10.30       10.43      0.62 o
   3   6   2      183.98      185.42      3.70 o
   4   6   2       46.75       47.93      2.04 o
   5   6   2        0.60        1.71      0.77 o
   6   6   2      127.65      121.24      3.21 o
   7   6   2       42.58       39.99      1.93 o
   8   6   2       22.90       26.80      2.13 o
  -9   7   2       17.30       17.51      1.54 o
  -8   7   2       16.62       15.33      1.40 o
  -7   7   2       37.89       36.93      1.82 o
  -6   7   2      139.42      138.66      3.64 o
  -5   7   2      282.32      277.12      4.36 o
  -4   7   2       88.88       95.14      1.89 o
  -3   7   2      226.31      219.81      3.83 o
  -2   7   2      220.83      211.23      3.76 o
  -1   7   2        5.46        6.18      0.45 o
   0   7   2      112.09      122.61      2.88 o
   1   7   2      140.17      146.71      3.04 o
   2   7   2        2.47        0.50      0.44 o
   3   7   2       63.33       61.67      1.89 o
   4   7   2        2.59        1.71      0.87 o
   5   7   2       67.33       73.86      4.78 o
   6   7   2       15.23       12.06      2.79 o
   7   7   2        1.00        0.07      1.09 o
  -9   8   2       15.43       18.57      1.96 o
  -8   8   2       49.19       56.03      2.79 o
  -7   8   2      161.42      180.04      8.31 o
  -6   8   2       24.32       24.53      1.20 o
  -5   8   2        9.71        7.96      1.40 o
  -4   8   2       18.69       16.93      1.35 o
  -3   8   2       23.70       24.55      1.27 o
  -2   8   2       24.40       23.75      1.21 o
  -1   8   2        8.20        6.42      0.51 o
   0   8   2       93.38       91.28      2.22 o
   1   8   2       19.51       15.07      1.03 o
   2   8   2      211.05      194.72      4.06 o
   3   8   2       11.22       13.68      1.14 o
   4   8   2        0.49        0.40      0.72 o
   5   8   2       28.39       29.52      1.92 o
   6   8   2        0.77       -0.12      1.01 o
  -8   9   2       63.77       71.14      2.51 o
  -7   9   2       22.13       29.11      1.77 o
  -6   9   2        3.60        4.35      0.97 o
  -5   9   2        0.73        0.31      0.86 o
  -4   9   2      102.62      107.27      3.65 o
  -3   9   2       74.74       71.52      6.66 o
  -2   9   2        0.26        2.30      0.94 o
  -1   9   2       40.33       41.47      2.30 o
   0   9   2        1.68        2.26      0.70 o
   1   9   2      194.94      192.34      4.63 o
   2   9   2       19.39       16.30      1.77 o
   3   9   2        0.28        0.21      0.83 o
   4   9   2        4.41        2.66      1.21 o
   5   9   2        0.00       -0.80      0.95 o
  -6  10   2        8.25        7.67      1.28 o
  -5  10   2        8.15        7.09      2.47 o
  -4  10   2        5.89        7.09      1.20 o
  -3  10   2        2.10        3.16      1.07 o
  -2  10   2       16.92       17.85      1.65 o
  -1  10   2       12.64       11.63      1.52 o
   0  10   2        4.76        4.57      0.91 o
   1  10   2        5.22        8.10      1.89 o
   2  10   2       48.09       55.34      2.38 o
   3  10   2        1.55       -0.03      0.85 o
  -4  11   2        2.45        5.19      1.27 o
  -3  11   2        2.75        2.50      1.24 o
  -2  11   2        0.01       -0.07      1.03 o
  -1  11   2        8.40        8.69      1.48 o
   0  11   2        6.32        3.91      1.46 o
   1  11   2       19.20       18.25      1.80 o
  -3 -12   3        2.67        2.75      0.89 o
  -2 -12   3        9.44        9.52      1.54 o
  -1 -12   3        0.09       -0.18      1.31 o
   0 -12   3       14.86       12.57      1.70 o
   1 -12   3        0.21       -0.77      0.84 o
   2 -12   3       69.79       71.22      2.78 o
   3 -12   3       83.93       89.13      6.21 o
   4 -12   3        1.63        4.73      2.50 o
  -5 -11   3        0.24       -1.25      0.83 o
  -4 -11   3        4.36        5.28      1.55 o
  -3 -11   3       23.18       19.46      1.42 o
  -2 -11   3        0.73       -0.18      0.72 o
  -1 -11   3       66.53       69.23      5.18 o
   0 -11   3       81.12       82.51      6.29 o
   1 -11   3        0.11       -0.10      0.77 o
   2 -11   3       28.11       35.24      1.94 o
   3 -11   3        7.13       11.21      2.61 o
   4 -11   3       23.37       25.04      2.52 o
   5 -11   3        0.29        0.51      1.85 o
   6 -11   3        4.27        2.02      0.87 o
  -6 -10   3        4.02        4.70      1.15 o
  -5 -10   3       39.99       39.14      2.38 o
  -4 -10   3        3.03        4.47      1.19 o
  -3 -10   3       57.30       59.31      2.17 o
  -2 -10   3        9.06        9.58      0.93 o
  -1 -10   3      151.49      148.19      4.61 o
   0 -10   3       31.52       36.64      1.99 o
   1 -10   3       36.50       36.99      1.82 o
   2 -10   3       50.96       53.83      1.78 o
   3 -10   3       21.10       20.37      2.10 o
   4 -10   3      123.28      133.21      6.39 o
   5 -10   3        4.32        4.87      2.17 o
   6 -10   3        6.75        4.75      0.96 o
   7 -10   3       11.58       11.60      1.36 o
  -7  -9   3        6.76        5.57      1.08 o
  -6  -9   3        2.52        2.93      1.03 o
  -5  -9   3        0.51       -0.08      0.86 o
  -4  -9   3        6.11        5.68      0.87 o
  -3  -9   3      104.51      110.40      2.75 o
  -2  -9   3        9.27        7.91      0.80 o
  -1  -9   3       62.28       58.84      1.21 o
   0  -9   3      219.48      225.63      4.68 o
   1  -9   3        6.14        5.55      0.57 o
   2  -9   3        1.17        2.51      1.05 o
   3  -9   3       74.37       74.04      3.45 o
   4  -9   3      209.35      192.63      6.32 o
   5  -9   3        1.10        1.00      0.63 o
   6  -9   3       24.93       24.58      1.57 o
   7  -9   3        3.27        3.52      1.02 o
   8  -9   3        2.86        3.47      1.19 o
  -8  -8   3        0.87        1.04      1.07 o
  -7  -8   3        1.95        4.24      1.15 o
  -6  -8   3       10.21        9.68      1.07 o
  -5  -8   3       17.67       18.79      1.96 o
  -4  -8   3       73.33       67.03      2.03 o
  -3  -8   3       22.98       23.65      0.80 o
  -2  -8   3      145.39      141.20      2.31 o
  -1  -8   3       17.87       13.70      0.56 o
   0  -8   3       43.98       42.67      1.18 o
   1  -8   3      317.70      321.21      4.37 o
   2  -8   3      541.14      531.12     10.80 o
   3  -8   3       23.57       19.89      1.36 o
   4  -8   3       15.51       17.75      1.59 o
   5  -8   3        5.15        7.26      0.63 o
   6  -8   3        2.88        2.10      1.31 o
   7  -8   3       19.56       20.84      1.65 o
   8  -8   3       54.97       52.04      2.29 o
  -9  -7   3        0.19       -0.05      1.03 o
  -8  -7   3        0.15        1.96      1.09 o
  -7  -7   3       54.76       56.84      2.09 o
  -6  -7   3        0.95        1.70      0.77 o
  -5  -7   3       56.50       47.02      1.50 o
  -4  -7   3        4.75        4.04      0.49 o
  -3  -7   3       11.80       11.46      0.57 o
  -2  -7   3        4.70        3.57      0.33 o
  -1  -7   3        1.97        2.13      0.45 o
   0  -7   3       62.50       58.81      1.19 o
   1  -7   3        0.45        0.87      0.25 o
   2  -7   3       75.58       73.76      2.30 o
   3  -7   3      115.14      104.42      2.93 o
   4  -7   3       46.13       44.84      1.08 o
   5  -7   3      101.15       95.51      2.28 o
   6  -7   3        0.83        0.63      0.66 o
   7  -7   3       20.88       20.17      1.35 o
   8  -7   3      142.59      138.17      3.88 o
   9  -7   3        0.78        2.22      1.06 o
 -10  -6   3        7.53        8.07      1.41 o
  -9  -6   3       61.34       74.03      2.44 o
  -8  -6   3       13.34       15.77      1.27 o
  -7  -6   3        9.25        5.08      0.99 o
  -6  -6   3       35.89       31.09      1.41 o
  -5  -6   3       23.84       22.96      1.15 o
  -4  -6   3       20.65       18.16      0.70 o
  -3  -6   3       67.11       81.25      1.84 o
  -2  -6   3       41.44       45.31      1.41 o
  -1  -6   3        7.74        5.95      0.54 o
   0  -6   3       15.57       19.29      0.48 o
   1  -6   3      597.98      611.61      9.50 o
   2  -6   3       10.25       12.59      0.83 o
   3  -6   3      546.07      580.04      8.74 o
   4  -6   3        0.02        0.64      0.37 o
   5  -6   3       18.34       25.62      0.83 o
   6  -6   3       50.41       53.07      1.01 o
   7  -6   3      356.38      345.15      6.04 o
   8  -6   3       49.24       41.47      1.54 o
   9  -6   3        2.14        2.34      0.76 o
 -10  -5   3       47.69       52.86      2.13 o
  -9  -5   3       51.12       49.59      1.96 o
  -8  -5   3      379.06      379.43      6.37 o
  -7  -5   3      107.39      102.92      2.48 o
  -6  -5   3       51.56       53.01      1.79 o
  -5  -5   3        0.00        0.00      0.48 o
  -4  -5   3       93.52       86.32      2.07 o
  -3  -5   3      400.18      423.41      5.00 o
  -2  -5   3       79.18       91.64      1.55 o
  -1  -5   3       14.95       19.81      0.44 o
   0  -5   3      311.68      330.61      3.64 o
   1  -5   3        0.00        0.02      0.15 o
   2  -5   3       81.26       63.12      0.95 o
   3  -5   3      103.96       96.78      1.65 o
   4  -5   3        1.45        4.17      0.35 o
   5  -5   3        8.17       12.74      0.49 o
   6  -5   3       10.54       10.94      0.58 o
   7  -5   3      527.16      517.57      7.70 o
   8  -5   3      141.73      138.27      3.18 o
   9  -5   3        0.14        0.04      0.81 o
  10  -5   3        8.14        7.79      1.05 o
 -10  -4   3        2.21        2.39      0.93 o
  -9  -4   3      174.56      176.43      3.79 o
  -8  -4   3       61.61       61.79      1.98 o
  -7  -4   3       34.39       36.11      1.40 o
  -6  -4   3       95.75       99.32      2.21 o
  -5  -4   3      292.80      288.99      5.11 o
  -4  -4   3        0.05        1.61      0.39 o
  -3  -4   3       43.19       38.78      0.87 o
  -2  -4   3      149.73      179.60      2.34 o
  -1  -4   3      878.55      883.64      8.70 o
   0  -4   3      798.83      759.06      8.57 o
   1  -4   3       13.47       13.96      0.32 o
   2  -4   3      138.99      112.89      1.38 o
   3  -4   3      170.48      188.83      2.42 o
   4  -4   3       16.73        9.90      0.66 o
   5  -4   3       27.63       32.52      0.80 o
   6  -4   3        7.80        9.10      0.47 o
   7  -4   3        0.68       -0.02      0.52 o
   8  -4   3       23.12       22.80      1.16 o
   9  -4   3        0.45        0.57      0.71 o
  10  -4   3        7.48        8.22      1.13 o
 -11  -3   3       10.30       13.74      2.01 o
 -10  -3   3        0.96        1.15      0.85 o
  -9  -3   3        6.70        5.78      0.91 o
  -8  -3   3      183.89      192.39      3.74 o
  -7  -3   3       21.49       21.00      1.06 o
  -6  -3   3      154.19      143.86      2.78 o
  -5  -3   3       27.00       20.03      0.87 o
  -4  -3   3      976.31      959.78     11.89 o
  -3  -3   3      659.57      752.97     10.78 o
  -2  -3   3      880.62      906.29      8.50 o
  -1  -3   3        0.65        0.01      0.15 o
   0  -3   3     2271.77     2354.86     21.66 o
   1  -3   3        0.71       -0.12      0.13 o
   2  -3   3       64.28       97.39      1.04 o
   3  -3   3     2707.01     2790.13     25.76 o
   4  -3   3      283.58      287.24      3.17 o
   5  -3   3      110.70      118.87      1.72 o
   6  -3   3       83.99       87.41      1.92 o
   7  -3   3       80.77       79.17      1.97 o
   8  -3   3        5.07        5.04      0.81 o
   9  -3   3       72.32       76.76      3.01 o
  10  -3   3      107.37      120.35      3.73 o
 -11  -2   3        5.99        4.70      1.18 o
 -10  -2   3        1.16        3.44      0.87 o
  -9  -2   3        8.21        6.56      1.16 o
  -8  -2   3       36.92       40.32      1.50 o
  -7  -2   3      197.70      194.38      3.71 o
  -6  -2   3        7.06        8.98      0.69 o
  -5  -2   3       14.39        4.61      0.52 o
  -4  -2   3       47.71       42.33      1.11 o
  -3  -2   3       62.82       53.20      0.87 o
  -2  -2   3      902.48      895.02      8.42 o
  -1  -2   3    11349.44    11913.79     96.86 o
   0  -2   3     7392.51     7560.72     77.75 o
   1  -2   3      605.55      581.31      6.16 o
   2  -2   3       27.46       21.49      0.45 o
   3  -2   3      644.20      733.79      7.86 o
   4  -2   3       17.19       10.84      0.45 o
   5  -2   3       35.69       34.37      0.85 o
   6  -2   3        8.71        6.41      0.54 o
   7  -2   3        3.66        4.64      0.61 o
   8  -2   3      230.68      239.01      4.35 o
   9  -2   3        0.00       -0.25      0.65 o
  10  -2   3        1.63        2.61      0.87 o
 -11  -1   3       11.48       11.73      1.20 o
 -10  -1   3       27.03       26.03      1.41 o
  -9  -1   3      218.36      226.89      4.25 o
  -8  -1   3       21.60       24.94      1.17 o
  -7  -1   3       33.15       30.61      1.19 o
  -6  -1   3      164.21      157.10      2.86 o
  -5  -1   3      270.61      279.94      3.99 o
  -4  -1   3       24.19       14.32      0.75 o
  -3  -1   3     2607.32     2618.20     22.97 o
  -2  -1   3     9001.52     9319.00     86.17 o
  -1  -1   3    17291.17    18982.83    160.30 o
   0  -1   3     1051.68     1010.15      9.42 o
   1  -1   3       63.83       65.17      0.93 o
   2  -1   3       43.42       41.98      0.76 o
   3  -1   3      752.29      750.11      8.59 o
   4  -1   3       25.69       25.54      0.75 o
   5  -1   3      133.88      140.50      2.35 o
   6  -1   3      383.35      386.91      5.92 o
   7  -1   3      206.70      196.16      3.59 o
   8  -1   3       61.50       58.38      1.80 o
   9  -1   3        1.72        2.58      0.95 o
  10  -1   3        4.86        7.39      1.06 o
 -11   0   3        2.62        2.12      0.85 o
 -10   0   3        9.99        9.45      1.09 o
  -9   0   3       41.96       41.41      1.58 o
  -8   0   3        0.86        0.51      0.47 o
  -7   0   3       53.96       49.33      2.04 o
  -6   0   3        1.24        0.94      0.42 o
  -5   0   3     1788.98     1979.13     20.74 o
  -4   0   3       18.81       25.34      0.60 o
  -3   0   3      965.12      929.21      7.73 o
  -2   0   3        4.73        4.97      0.19 o
  -1   0   3      304.17      287.84      2.87 o
   0   0   3      213.58      194.21      2.26 o
   1   0   3      596.49      577.30      6.16 o
   2   0   3      485.16      565.20      6.93 o
   3   0   3      198.17      177.68      2.65 o
   4   0   3      770.35      781.24     12.00 o
   5   0   3      541.92      582.87      8.39 o
   6   0   3      136.34      144.49      2.83 o
   7   0   3      622.58      609.09      9.05 o
   8   0   3        3.15        2.45      0.73 o
   9   0   3        1.51        2.36      0.84 o
  10   0   3        5.27        5.50      1.15 o
 -11   1   3        6.18        3.95      0.94 o
 -10   1   3       25.24       28.40      1.40 o
  -9   1   3       12.75       15.69      0.94 o
  -8   1   3        1.76        4.07      0.56 o
  -7   1   3       19.91       22.78      0.88 o
  -6   1   3      207.58      215.79      2.65 o
  -5   1   3     3032.13     3036.80     29.71 o
  -4   1   3     1161.72     1201.25     11.97 o
  -3   1   3      780.85      775.99      6.50 o
  -2   1   3      237.72      234.51      2.11 o
  -1   1   3      511.47      464.37      4.30 o
   0   1   3     2319.90     2199.52     22.48 o
   1   1   3     4374.01     4636.96     47.04 o
   2   1   3      997.15     1072.41     12.76 o
   3   1   3       14.74       21.22      0.98 o
   4   1   3       82.73       75.52      1.91 o
   5   1   3       35.88       43.83      1.72 o
   6   1   3      448.24      442.68      7.59 o
   7   1   3      176.64      170.29      3.39 o
   8   1   3        0.21       -0.37      0.65 o
   9   1   3        5.86        6.25      0.97 o
  10   1   3        4.55        3.13      1.13 o
 -11   2   3       14.58       13.14      1.22 o
 -10   2   3       40.47       40.01      2.90 o
  -9   2   3      261.42      248.08      4.46 o
  -8   2   3       17.96       17.54      0.84 o
  -7   2   3       49.95       53.26      1.64 o
  -6   2   3       65.86       77.87      1.76 o
  -5   2   3       89.91       91.58      1.58 o
  -4   2   3      559.83      531.76      5.57 o
  -3   2   3      185.33      189.01      2.04 o
  -2   2   3     2951.65     3002.89     27.71 o
  -1   2   3     1297.53     1331.81     12.41 o
   0   2   3      229.87      225.23      2.64 o
   1   2   3     1352.57     1347.97     16.17 o
   2   2   3     1330.13     1503.10     19.81 o
   3   2   3      806.03      795.34     12.23 o
   4   2   3      188.22      191.73      3.71 o
   5   2   3       33.52       35.99      1.44 o
   6   2   3      107.57      103.61      2.69 o
   7   2   3      258.18      275.76      5.46 o
   8   2   3        6.05        5.47      0.93 o
   9   2   3        0.50       -0.12      0.80 o
 -11   3   3       17.10       18.35      1.65 o
 -10   3   3        3.47        3.19      1.41 o
  -9   3   3       67.43       54.19      1.71 o
  -8   3   3        0.53       -0.05      0.51 o
  -7   3   3      196.79      205.56      3.77 o
  -6   3   3       19.85       20.49      0.63 o
  -5   3   3       68.80       76.60      1.10 o
  -4   3   3      103.38      120.20      1.46 o
  -3   3   3        0.50        0.81      0.23 o
  -2   3   3       62.98       60.42      0.98 o
  -1   3   3     2027.85     2070.67     23.00 o
   0   3   3       23.46       21.78      0.83 o
   1   3   3       27.57       40.60      0.97 o
   2   3   3       76.47      101.07      2.21 o
   3   3   3        8.77        5.81      0.65 o
   4   3   3       16.55       15.07      0.96 o
   5   3   3       79.95       81.54      2.28 o
   6   3   3       22.94       20.68      1.29 o
   7   3   3       77.39       81.12      2.55 o
   8   3   3        5.86        6.61      1.15 o
   9   3   3        3.33        4.05      1.04 o
 -11   4   3        3.78        4.99      1.03 o
 -10   4   3        6.24        4.95      1.26 o
  -9   4   3        0.45        0.95      0.67 o
  -8   4   3        6.35        7.45      0.75 o
  -7   4   3       41.76       33.06      0.97 o
  -6   4   3      180.33      176.65      2.53 o
  -5   4   3        0.00       -0.21      0.26 o
  -4   4   3      365.19      348.36      3.63 o
  -3   4   3      214.20      218.83      2.67 o
  -2   4   3      178.93      183.64      2.24 o
  -1   4   3      344.81      341.49      3.91 o
   0   4   3      258.40      261.39      5.15 o
   1   4   3       18.71       19.82      0.90 o
   2   4   3       13.36       14.28      0.93 o
   3   4   3       87.83      102.89      3.18 o
   4   4   3       33.95       37.31      1.50 o
   5   4   3      142.28      145.86      3.36 o
   6   4   3       19.78       20.90      1.38 o
   7   4   3       43.55       47.12      2.04 o
   8   4   3       35.45       37.88      1.99 o
   9   4   3        3.50        5.00      1.14 o
 -10   5   3        2.79        1.16      0.76 o
  -9   5   3        2.30       -0.02      0.62 o
  -8   5   3       79.35       77.66      2.15 o
  -7   5   3        0.28        0.16      0.47 o
  -6   5   3        6.97        5.53      0.46 o
  -5   5   3        9.37       10.52      0.48 o
  -4   5   3      184.70      166.61      2.29 o
  -3   5   3      350.19      368.23      5.28 o
  -2   5   3       27.17       30.32      0.80 o
  -1   5   3       66.45       54.37      0.96 o
   0   5   3        8.27        6.14      0.42 o
   1   5   3      189.80      209.49      3.79 o
   2   5   3       80.75       80.29      1.85 o
   3   5   3       52.18       41.78      1.52 o
   4   5   3       63.77       62.05      2.02 o
   5   5   3       24.72       29.95      1.53 o
   6   5   3       18.31       16.02      1.32 o
   7   5   3        0.83        0.89      1.59 o
   8   5   3       16.12       18.05      1.61 o
 -10   6   3       12.12       13.41      1.08 o
  -9   6   3        0.02        0.39      0.57 o
  -8   6   3        2.61        1.92      0.59 o
  -7   6   3       19.46       20.83      1.22 o
  -6   6   3      552.04      552.25      7.38 o
  -5   6   3        1.00        0.37      0.32 o
  -4   6   3        1.53        2.41      0.34 o
  -3   6   3        7.11        7.73      0.44 o
  -2   6   3       99.49       99.55      1.88 o
  -1   6   3      102.96       99.47      1.76 o
   0   6   3       27.49       28.68      0.80 o
   1   6   3        0.26        0.12      0.43 o
   2   6   3      107.86      106.75      2.67 o
   3   6   3      729.27      762.24     12.11 o
   4   6   3      241.92      250.89      4.92 o
   5   6   3        0.18        0.23      0.74 o
   6   6   3        6.12        4.89      3.08 o
   7   6   3        4.72        1.14      1.15 o
  -9   7   3        5.31        7.97      1.28 o
  -8   7   3       22.08       19.55      1.91 o
  -7   7   3        1.31        1.65      0.66 o
  -6   7   3       12.87       10.45      1.22 o
  -5   7   3        9.62       10.31      2.01 o
  -4   7   3        2.70        3.26      0.64 o
  -3   7   3      211.51      219.78      3.43 o
  -2   7   3      125.35      121.03      2.21 o
  -1   7   3        5.34        3.43      0.43 o
   0   7   3      161.61      164.40      2.68 o
   1   7   3      362.47      345.06      6.14 o
   2   7   3      105.37      115.82      2.88 o
   3   7   3       15.83       15.26      1.33 o
   4   7   3        1.99        2.15      1.06 o
   5   7   3       39.20       42.19      2.61 o
   6   7   3        0.85       -1.41      0.94 o
   7   7   3        4.07        4.42      1.53 o
  -8   8   3       26.26       32.02      1.73 o
  -7   8   3       54.70       60.60      2.44 o
  -6   8   3        0.54        1.78      0.87 o
  -5   8   3       16.86       16.17      1.47 o
  -4   8   3        3.63        2.27      0.95 o
  -3   8   3       73.43       72.05      2.90 o
  -2   8   3       61.10       60.09      1.50 o
  -1   8   3        3.86        4.78      1.20 o
   0   8   3       83.72       76.72      2.10 o
   1   8   3       28.56       28.21      1.37 o
   2   8   3        7.54        6.97      0.93 o
   3   8   3        1.37        2.03      0.83 o
   4   8   3        7.10        6.44      1.06 o
   5   8   3        3.07        3.82      1.18 o
  -7   9   3        9.93        8.98      1.25 o
  -6   9   3        3.39        0.99      1.03 o
  -5   9   3        2.69        1.76      1.04 o
  -4   9   3        9.81        7.69      1.78 o
  -3   9   3       19.48       20.20      2.31 o
  -2   9   3       28.07       25.35      2.07 o
  -1   9   3       43.93       36.14      2.01 o
   0   9   3       23.47       18.61      1.27 o
   1   9   3       53.58       63.91      2.41 o
   2   9   3        1.84        2.93      0.96 o
   3   9   3       57.45       55.77      3.95 o
   4   9   3        9.28        8.93      1.39 o
  -6  10   3        0.25        0.06      1.02 o
  -5  10   3        0.34        1.31      1.25 o
  -4  10   3       29.28       32.74      3.43 o
  -3  10   3       53.11       58.75      5.39 o
  -2  10   3        4.77        3.65      1.27 o
  -1  10   3        2.21        1.31      1.57 o
   0  10   3       15.42       16.18      1.46 o
   1  10   3        8.62       10.49      1.23 o
   2  10   3       18.76       22.23      1.68 o
  -2  11   3        1.06        0.87      1.21 o
  -1  11   3        5.39        4.26      1.68 o
  -3 -12   4       28.00       41.00      3.37 o
  -2 -12   4        7.16        8.68      2.90 o
  -1 -12   4       20.67       23.71      1.91 o
   0 -12   4        3.60        2.89      1.07 o
   1 -12   4       12.46       13.16      1.38 o
   2 -12   4        6.83        9.75      2.90 o
   3 -12   4        2.91        5.79      2.47 o
   4 -12   4        1.61        3.22      1.67 o
  -5 -11   4        1.90        1.70      1.19 o
  -4 -11   4       18.72       18.27      1.62 o
  -3 -11   4        4.47        4.89      0.94 o
  -2 -11   4        1.33        0.61      1.11 o
  -1 -11   4        0.43        1.14      1.00 o
   0 -11   4        8.11        4.83      1.08 o
   1 -11   4        9.37        9.77      1.13 o
   2 -11   4        0.31       -0.93      0.62 o
   3 -11   4        0.77        1.33      1.29 o
   4 -11   4       32.37       39.23      4.31 o
   5 -11   4        4.32        2.75      2.38 o
  -6 -10   4       27.74       30.64      1.90 o
  -5 -10   4       41.34       39.09      3.16 o
  -4 -10   4        4.98        1.32      0.81 o
  -3 -10   4       29.38       33.29      1.78 o
  -2 -10   4        9.37        9.10      0.90 o
  -1 -10   4       84.96       84.22      3.14 o
   0 -10   4       64.15       61.70      2.82 o
   1 -10   4       21.84       20.84      1.40 o
   2 -10   4        0.10       -0.46      0.42 o
   3 -10   4        0.26        0.61      1.18 o
   4 -10   4        1.15        2.72      1.80 o
   5 -10   4        1.87        2.02      0.75 o
   6 -10   4       10.96       12.18      3.27 o
   7 -10   4        0.85       -0.17      1.41 o
  -8  -9   4        5.68        3.56      1.09 o
  -7  -9   4       56.88       52.74      3.42 o
  -6  -9   4       46.78       54.12      2.09 o
  -5  -9   4        0.16       -0.28      0.64 o
  -4  -9   4       92.84       94.57      2.52 o
  -3  -9   4      556.84      546.76      8.99 o
  -2  -9   4      212.45      205.84      3.88 o
  -1  -9   4       24.99       25.16      0.84 o
   0  -9   4      220.64      219.48      3.88 o
   1  -9   4      571.26      574.07      9.16 o
   2  -9   4      122.80      112.92      2.11 o
   3  -9   4       42.20       47.23      2.72 o
   4  -9   4       12.08       13.70      0.80 o
   5  -9   4        2.58        3.58      0.90 o
   6  -9   4        7.83        8.62      1.90 o
   7  -9   4       11.68       13.57      1.49 o
  -8  -8   4       32.53       37.41      2.28 o
  -7  -8   4       21.88       24.50      1.51 o
  -6  -8   4        8.97        8.86      1.55 o
  -5  -8   4       71.01       69.26      2.11 o
  -4  -8   4      249.51      232.04      4.47 o
  -3  -8   4      227.70      237.74      3.25 o
  -2  -8   4      147.99      136.63      2.26 o
  -1  -8   4      381.93      385.31      5.07 o
   0  -8   4      206.81      207.31      3.22 o
   1  -8   4       19.66       19.37      1.05 o
   2  -8   4       19.60       20.52      0.76 o
   3  -8   4        0.05        0.37      0.41 o
   4  -8   4       20.38       17.15      0.78 o
   5  -8   4        1.22       -0.83      0.55 o
   6  -8   4        5.79        6.26      1.07 o
   7  -8   4       58.56       64.43      5.79 o
   8  -8   4       39.33       35.28      2.34 o
  -9  -7   4        0.40        0.90      1.04 o
  -8  -7   4       41.21       37.28      2.32 o
  -7  -7   4       24.91       22.96      1.47 o
  -6  -7   4      237.54      229.13      4.84 o
  -5  -7   4       55.56       51.98      1.38 o
  -4  -7   4       95.50       92.89      1.84 o
  -3  -7   4       23.38       22.36      0.73 o
  -2  -7   4        3.27        5.96      0.60 o
  -1  -7   4       27.09       28.42      0.87 o
   0  -7   4       87.77       88.04      1.78 o
   1  -7   4      108.81      107.58      1.73 o
   2  -7   4      106.92      104.91      1.67 o
   3  -7   4       22.38       25.36      0.73 o
   4  -7   4        0.10       -0.10      0.33 o
   5  -7   4        0.72        1.00      0.48 o
   6  -7   4       61.32       58.09      1.80 o
   7  -7   4        0.34       -0.01      0.76 o
   8  -7   4        0.00        0.60      0.47 o
   9  -7   4        0.09        1.76      1.25 o
 -10  -6   4       60.67       67.21      2.45 o
  -9  -6   4       30.18       29.00      1.61 o
  -8  -6   4       10.37       12.81      1.15 o
  -7  -6   4        5.18        5.90      0.87 o
  -6  -6   4       21.96       16.73      1.10 o
  -5  -6   4       66.62       69.12      1.72 o
  -4  -6   4      187.65      211.23      3.23 o
  -3  -6   4      387.40      385.89      4.78 o
  -2  -6   4      666.17      692.13      7.99 o
  -1  -6   4     1816.68     1922.37     19.85 o
   0  -6   4      519.63      560.99      6.50 o
   1  -6   4      966.67      990.68     12.25 o
   2  -6   4       22.51       24.24      0.95 o
   3  -6   4      487.59      501.39      7.00 o
   4  -6   4       40.85       47.78      1.55 o
   5  -6   4        3.02        4.75      0.35 o
   6  -6   4        5.39        5.87      0.46 o
   7  -6   4        6.84        6.27      0.76 o
   8  -6   4        2.43        2.98      0.72 o
   9  -6   4        9.33        7.13      0.94 o
 -10  -5   4        0.16       -0.56      0.87 o
  -9  -5   4       33.19       32.56      1.84 o
  -8  -5   4       10.70        9.66      1.57 o
  -7  -5   4       11.88       10.20      0.91 o
  -6  -5   4       18.53       20.09      1.03 o
  -5  -5   4      160.27      166.20      3.38 o
  -4  -5   4      182.61      193.87      2.73 o
  -3  -5   4       67.32       56.98      1.13 o
  -2  -5   4     1385.22     1393.94     15.56 o
  -1  -5   4      108.19      109.75      1.42 o
   0  -5   4      569.71      610.60      7.61 o
   1  -5   4      680.06      702.86      7.51 o
   2  -5   4      755.75      816.17      9.22 o
   3  -5   4      609.16      663.43     10.45 o
   4  -5   4      301.63      322.55      4.01 o
   5  -5   4       24.67       20.99      0.90 o
   6  -5   4       25.62       28.34      1.13 o
   7  -5   4      237.09      233.50      4.03 o
   8  -5   4       23.27       26.00      1.34 o
   9  -5   4        0.02        0.41      0.73 o
 -11  -4   4        0.47       -0.09      0.94 o
 -10  -4   4        0.28        1.59      0.90 o
  -9  -4   4      305.51      302.16      5.44 o
  -8  -4   4       56.20       55.67      1.83 o
  -7  -4   4       68.73       61.55      2.09 o
  -6  -4   4       61.96       55.81      1.58 o
  -5  -4   4      379.29      368.48      5.63 o
  -4  -4   4        8.91        8.04      0.52 o
  -3  -4   4        5.18        4.12      0.35 o
  -2  -4   4      540.24      551.42      6.40 o
  -1  -4   4      238.89      225.16      2.62 o
   0  -4   4      233.14      207.07      2.13 o
   1  -4   4       45.72       45.20      0.83 o
   2  -4   4        7.72       12.31      0.43 o
   3  -4   4      146.80      141.85      1.82 o
   4  -4   4      108.44       89.33      1.36 o
   5  -4   4      290.77      308.69      5.22 o
   6  -4   4        2.62        3.02      0.39 o
   7  -4   4       55.04       48.47      1.54 o
   8  -4   4       33.00       34.54      1.41 o
   9  -4   4       47.62       43.09      2.98 o
  10  -4   4       38.44       40.32      2.38 o
 -11  -3   4        0.01        0.07      0.96 o
 -10  -3   4       17.00       18.70      1.34 o
  -9  -3   4        0.02       -0.63      0.65 o
  -8  -3   4       79.74       80.18      2.18 o
  -7  -3   4        2.54        3.35      0.64 o
  -6  -3   4      230.34      245.90      4.13 o
  -5  -3   4        6.47        6.65      0.62 o
  -4  -3   4      616.24      680.88      8.64 o
  -3  -3   4      420.63      451.65      4.75 o
  -2  -3   4       87.41       84.10      1.18 o
  -1  -3   4     2421.61     2467.94     20.85 o
   0  -3   4     1722.92     1743.59     17.94 o
   1  -3   4      641.34      586.17      6.24 o
   2  -3   4      191.80      175.71      1.98 o
   3  -3   4       21.75       24.12      0.81 o
   4  -3   4       37.48       41.14      0.93 o
   5  -3   4      193.07      199.29      3.78 o
   6  -3   4       85.72       82.72      1.63 o
   7  -3   4      296.07      297.98      4.98 o
   8  -3   4       22.67       19.92      1.56 o
   9  -3   4        1.13        0.82      0.69 o
  10  -3   4       60.81       64.76      2.43 o
 -11  -2   4        0.95        0.88      0.98 o
 -10  -2   4       19.35       16.25      1.22 o
  -9  -2   4        0.39       -0.48      0.62 o
  -8  -2   4      112.66      111.35      2.54 o
  -7  -2   4        8.01        3.78      0.67 o
  -6  -2   4      181.75      212.26      3.64 o
  -5  -2   4       85.06       85.27      2.16 o
  -4  -2   4      242.38      233.57      3.67 o
  -3  -2   4       31.97       28.53      0.63 o
  -2  -2   4     1075.66     1142.51      9.78 o
  -1  -2   4      292.93      321.17      2.80 o
   0  -2   4      445.71      408.71      3.81 o
   1  -2   4       67.75       67.41      0.95 o
   2  -2   4       49.36       45.24      0.85 o
   3  -2   4      265.28      244.28      3.29 o
   4  -2   4      212.62      246.22      3.05 o
   5  -2   4       21.43       20.32      0.73 o
   6  -2   4       92.35       82.34      1.77 o
   7  -2   4      209.91      222.30      3.63 o
   8  -2   4        6.81        5.76      1.05 o
   9  -2   4        1.72        1.72      0.92 o
  10  -2   4        0.21       -0.21      0.78 o
 -11  -1   4        1.49        0.57      0.82 o
 -10  -1   4       89.93       92.09      2.27 o
  -9  -1   4        2.47        0.54      0.68 o
  -8  -1   4        2.93        2.84      0.69 o
  -7  -1   4      188.84      189.59      3.43 o
  -6  -1   4       60.95       71.92      1.93 o
  -5  -1   4        1.60        2.99      0.43 o
  -4  -1   4       15.28       11.36      0.62 o
  -3  -1   4      457.90      453.70      4.29 o
  -2  -1   4      782.76      775.04      7.05 o
  -1  -1   4      317.73      322.63      3.07 o
   0  -1   4      585.56      555.98      5.62 o
   1  -1   4      143.50      148.73      1.88 o
   2  -1   4      867.21      926.57     14.00 o
   3  -1   4      660.06      617.64      8.55 o
   4  -1   4        2.17        0.35      0.34 o
   5  -1   4       50.06       57.98      1.50 o
   6  -1   4      640.58      637.70      9.24 o
   7  -1   4        0.05        1.70      0.64 o
   8  -1   4        3.29        3.03      0.84 o
   9  -1   4       38.22       37.88      1.69 o
  10  -1   4        0.32       -0.73      0.76 o
 -11   0   4       10.66       10.59      1.28 o
 -10   0   4        0.00       -0.51      0.61 o
  -9   0   4       50.72       46.32      1.47 o
  -8   0   4        0.43        1.09      0.49 o
  -7   0   4      114.57      124.41      2.27 o
  -6   0   4      329.92      340.00      4.44 o
  -5   0   4      211.30      185.60      2.81 o
  -4   0   4        2.72        1.57      0.25 o
  -3   0   4      643.35      594.19      5.63 o
  -2   0   4       73.40       85.48      1.03 o
  -1   0   4       78.78       94.05      1.16 o
   0   0   4     2194.98     2148.22     25.80 o
   1   0   4     3231.45     3247.49     36.04 o
   2   0   4      536.04      522.10      6.66 o
   3   0   4      955.99     1042.17     15.70 o
   4   0   4       89.44       83.29      2.05 o
   5   0   4      257.03      264.44      4.86 o
   6   0   4       36.75       45.55      1.49 o
   7   0   4       49.62       47.58      1.75 o
   8   0   4       11.35       11.11      1.00 o
   9   0   4       74.64       80.94      2.72 o
 -11   1   4        8.54        7.14      1.08 o
 -10   1   4        5.28        2.40      0.76 o
  -9   1   4       14.86       14.30      1.02 o
  -8   1   4        0.54        0.81      0.47 o
  -7   1   4        4.19        5.22      0.54 o
  -6   1   4        8.25       15.62      0.60 o
  -5   1   4       38.70       27.94      0.93 o
  -4   1   4       97.53       93.77      1.13 o
  -3   1   4       37.74       35.56      0.59 o
  -2   1   4      237.10      224.89      2.27 o
  -1   1   4     1958.61     2021.76     19.64 o
   0   1   4     2278.48     2341.58     34.73 o
   1   1   4        0.05       -0.07      0.31 o
   2   1   4     1415.07     1649.83     24.30 o
   3   1   4      270.14      299.90      5.18 o
   4   1   4      661.51      699.98     11.05 o
   5   1   4        5.37        6.99      0.79 o
   6   1   4       15.00       10.11      0.98 o
   7   1   4       38.62       39.31      1.57 o
   8   1   4        0.02       -0.25      0.71 o
   9   1   4       21.89       25.86      3.12 o
 -11   2   4        1.81        1.58      0.83 o
 -10   2   4       28.82       32.19      1.47 o
  -9   2   4       15.46       13.80      1.41 o
  -8   2   4        5.50        5.73      0.61 o
  -7   2   4        9.39        8.86      0.53 o
  -6   2   4       22.09       19.74      0.86 o
  -5   2   4       77.56       63.02      1.06 o
  -4   2   4      312.80      330.84      3.29 o
  -3   2   4        0.87        0.73      0.22 o
  -2   2   4      233.63      243.64      2.75 o
  -1   2   4        1.70        1.59      0.25 o
   0   2   4       11.59       15.09      0.95 o
   1   2   4      197.25      199.86      3.07 o
   2   2   4      148.92      160.52      3.11 o
   3   2   4       37.49       35.02      1.32 o
   4   2   4       13.04       10.07      0.95 o
   5   2   4       20.42       21.80      1.21 o
   6   2   4       50.80       53.99      2.07 o
   7   2   4       54.06       56.06      2.14 o
   8   2   4        8.43        8.69      1.05 o
   9   2   4        0.77       -0.42      0.83 o
 -11   3   4       12.04        8.27      1.68 o
 -10   3   4       16.66       14.85      1.23 o
  -9   3   4       14.37       12.21      0.94 o
  -8   3   4        4.20        4.50      0.66 o
  -7   3   4      281.53      273.54      4.68 o
  -6   3   4        1.75        3.54      0.44 o
  -5   3   4       41.27       40.74      0.78 o
  -4   3   4       26.65       21.25      0.55 o
  -3   3   4      108.83      126.09      1.64 o
  -2   3   4       87.44       69.92      1.24 o
  -1   3   4      256.98      289.62      3.43 o
   0   3   4      264.19      262.92      3.63 o
   1   3   4       30.89       23.39      0.90 o
   2   3   4       45.44       53.40      2.05 o
   3   3   4      111.45      110.65      2.56 o
   4   3   4        8.80        8.05      0.85 o
   5   3   4       29.87       27.19      1.40 o
   6   3   4      140.41      133.87      3.36 o
   7   3   4        5.75        4.12      0.97 o
   8   3   4       21.55       27.64      1.74 o
   9   3   4       10.53       12.82      1.38 o
 -11   4   4        5.50        3.85      1.26 o
 -10   4   4       75.74       70.02      2.31 o
  -9   4   4       37.51       33.08      1.52 o
  -8   4   4       17.71       15.25      0.94 o
  -7   4   4       66.32       71.38      1.83 o
  -6   4   4        5.75        8.01      0.51 o
  -5   4   4        6.33       10.37      0.48 o
  -4   4   4      416.96      422.63      4.87 o
  -3   4   4      614.27      618.22      6.77 o
  -2   4   4       48.52       49.25      0.93 o
  -1   4   4      138.70      123.32      1.91 o
   0   4   4       74.84       82.18      1.45 o
   1   4   4        7.88       13.94      0.72 o
   2   4   4       43.35       39.10      1.38 o
   3   4   4       37.95       34.73      1.90 o
   4   4   4       40.45       44.65      1.72 o
   5   4   4       63.47       63.05      2.18 o
   6   4   4        0.24       -1.16      0.96 o
   7   4   4       23.19       25.29      1.65 o
   8   4   4        0.71        1.80      1.02 o
 -10   5   4       27.18       25.85      1.46 o
  -9   5   4        8.77        8.43      1.14 o
  -8   5   4       65.31       66.46      2.01 o
  -7   5   4        0.02        0.85      0.67 o
  -6   5   4      180.29      178.70      2.51 o
  -5   5   4        2.43        2.28      0.33 o
  -4   5   4       14.03       15.62      0.72 o
  -3   5   4      178.59      164.56      2.76 o
  -2   5   4      609.47      642.69      7.49 o
  -1   5   4        1.86        1.91      0.35 o
   0   5   4       28.52       32.64      1.01 o
   1   5   4      514.43      508.32      7.81 o
   2   5   4       14.22       15.26      0.96 o
   3   5   4      317.89      317.46      5.78 o
   4   5   4       42.75       42.97      1.76 o
   5   5   4      144.91      140.72      3.48 o
   6   5   4       22.54       23.41      1.55 o
   7   5   4        4.84        9.57      1.30 o
 -10   6   4       12.88        9.12      1.69 o
  -9   6   4        8.12        9.43      1.32 o
  -8   6   4        2.18        1.53      0.78 o
  -7   6   4      343.25      334.86      4.95 o
  -6   6   4      278.44      278.44      4.63 o
  -5   6   4        3.96        3.95      0.47 o
  -4   6   4        2.22        1.14      0.32 o
  -3   6   4       48.28       47.45      1.24 o
  -2   6   4      273.93      275.39      4.20 o
  -1   6   4       96.87       90.95      1.53 o
   0   6   4       17.20       18.23      0.72 o
   1   6   4      160.62      165.09      5.14 o
   2   6   4        0.89       -0.90      0.60 o
   3   6   4        3.57        1.64      0.87 o
   4   6   4       24.72       21.22      1.33 o
   5   6   4        0.23        0.03      0.91 o
   6   6   4       39.79       41.69      2.68 o
   7   6   4        9.44       12.20      1.75 o
  -9   7   4        0.38        0.43      0.83 o
  -8   7   4        2.27        2.98      0.87 o
  -7   7   4       79.61       81.79      3.21 o
  -6   7   4       53.76       52.41      2.19 o
  -5   7   4       79.85       81.42      3.19 o
  -4   7   4        5.08        6.52      0.55 o
  -3   7   4       25.91       26.55      0.92 o
  -2   7   4        9.46        7.50      0.73 o
  -1   7   4       22.20       19.95      1.06 o
   0   7   4       63.64       62.09      1.90 o
   1   7   4       43.73       42.65      1.68 o
   2   7   4       76.87       84.02      2.68 o
   3   7   4       21.41       20.05      1.67 o
   4   7   4        1.12       -0.01      0.87 o
   5   7   4       28.77       29.99      2.06 o
   6   7   4       10.07        8.49      1.54 o
  -8   8   4       51.97       68.82      7.42 o
  -7   8   4       11.12       10.83      1.31 o
  -6   8   4        3.23        3.43      1.13 o
  -5   8   4        5.20        6.68      1.89 o
  -4   8   4       13.54       11.47      1.40 o
  -3   8   4       20.60       20.09      1.07 o
  -2   8   4       40.95       39.12      1.62 o
  -1   8   4       37.10       34.25      1.62 o
   0   8   4      103.69       98.29      2.55 o
   1   8   4        5.56        5.43      0.87 o
   2   8   4       18.41       15.17      1.22 o
   3   8   4        2.11        1.24      0.83 o
   4   8   4        6.75        7.44      2.46 o
   5   8   4        4.69        3.87      1.27 o
  -7   9   4        4.82        5.02      1.64 o
  -6   9   4        7.30        5.78      1.32 o
  -5   9   4        1.22        0.52      1.22 o
  -4   9   4       33.67       30.11      2.10 o
  -3   9   4       15.67       14.61      1.87 o
  -2   9   4        4.92        5.13      0.73 o
  -1   9   4        6.26        7.28      0.95 o
   0   9   4       27.61       29.93      1.69 o
   1   9   4       11.72       14.26      1.36 o
   2   9   4        0.80       -0.32      0.86 o
   3   9   4       19.23       23.44      2.53 o
  -5  10   4        1.96        2.67      1.20 o
  -4  10   4       11.28        8.97      1.55 o
  -3  10   4        0.83        0.44      1.15 o
  -2  10   4        9.03        9.26      2.21 o
  -1  10   4        3.04        4.74      0.85 o
   0  10   4        0.53        1.99      0.83 o
   1  10   4        0.36        1.26      0.95 o
  -3 -12   5        1.46        1.55      0.80 o
  -2 -12   5        2.46        3.49      1.26 o
  -1 -12   5       11.41        9.76      1.45 o
   0 -12   5        0.01       -1.27      0.85 o
   1 -12   5        0.31        0.15      0.87 o
   2 -12   5       20.95       20.74      1.51 o
   3 -12   5       50.09       49.33      5.34 o
  -5 -11   5        8.81        9.56      1.25 o
  -4 -11   5        2.81        3.35      0.99 o
  -3 -11   5       30.61       28.91      1.59 o
  -2 -11   5        0.02       -0.08      0.54 o
  -1 -11   5       23.66       22.99      1.75 o
   0 -11   5       96.22       94.93      3.40 o
   1 -11   5        0.60       -0.14      0.85 o
   2 -11   5       13.11       10.11      1.03 o
   3 -11   5       64.00       72.13      2.28 o
   4 -11   5       10.90        9.11      0.95 o
   5 -11   5        5.68        6.72      3.07 o
  -7 -10   5        0.12       -0.19      0.99 o
  -6 -10   5        3.84        6.43      1.29 o
  -5 -10   5       19.55       17.48      1.44 o
  -4 -10   5        1.09       -0.40      0.73 o
  -3 -10   5       26.88       24.43      1.40 o
  -2 -10   5       41.19       41.34      1.98 o
  -1 -10   5       42.90       44.57      2.19 o
   0 -10   5        9.99        8.44      1.28 o
   1 -10   5      122.08      114.23      4.36 o
   2 -10   5      169.75      169.86      4.07 o
   3 -10   5      133.59      119.42      4.86 o
   4 -10   5       44.27       40.67      2.32 o
   5 -10   5        1.16        1.89      0.83 o
   6 -10   5        3.68        4.13      1.04 o
  -8  -9   5        6.97        7.87      1.14 o
  -7  -9   5       28.99       27.07      1.61 o
  -6  -9   5       35.81       31.40      1.61 o
  -5  -9   5        0.23        0.30      0.67 o
  -4  -9   5        0.03       -0.07      0.62 o
  -3  -9   5        2.33       -0.17      0.85 o
  -2  -9   5       86.31       84.76      2.09 o
  -1  -9   5      232.32      237.79      3.36 o
   0  -9   5        2.61        3.39      0.57 o
   1  -9   5       13.51       18.46      1.18 o
   2  -9   5       65.55       69.61      1.57 o
   3  -9   5       31.76       28.92      1.02 o
   4  -9   5        4.41        3.49      0.78 o
   5  -9   5        5.98       11.22      1.14 o
   6  -9   5        1.33        1.59      0.92 o
   7  -9   5        7.62       11.22      1.45 o
  -9  -8   5        6.00        6.37      1.32 o
  -8  -8   5       57.51       62.48      2.14 o
  -7  -8   5        6.00        6.16      0.99 o
  -6  -8   5        2.15        1.49      0.75 o
  -5  -8   5       32.05       29.66      1.37 o
  -4  -8   5       74.94       64.23      1.70 o
  -3  -8   5       82.15       75.17      1.45 o
  -2  -8   5      391.90      362.00      4.99 o
  -1  -8   5      532.37      511.60      6.56 o
   0  -8   5      521.92      512.30      6.66 o
   1  -8   5      170.05      176.82      2.68 o
   2  -8   5        8.07       12.40      0.70 o
   3  -8   5       64.10       61.84      1.52 o
   4  -8   5        2.69        4.54      0.60 o
   5  -8   5       53.08       51.64      2.30 o
   6  -8   5       13.81       11.07      1.30 o
   7  -8   5        0.54        0.22      1.00 o
   8  -8   5       10.60       12.95      1.73 o
  -9  -7   5        9.69       10.97      1.39 o
  -8  -7   5        1.85        0.68      0.86 o
  -7  -7   5        7.19        4.63      0.76 o
  -6  -7   5       75.65       73.46      1.77 o
  -5  -7   5        1.15        1.90      0.55 o
  -4  -7   5        1.69        0.24      0.44 o
  -3  -7   5       80.12       77.83      1.75 o
  -2  -7   5      186.46      182.12      2.49 o
  -1  -7   5       11.85       13.91      0.60 o
   0  -7   5        4.07        2.67      0.31 o
   1  -7   5      204.92      228.76      3.25 o
   2  -7   5       33.01       36.59      1.48 o
   3  -7   5       64.39       76.88      2.86 o
   4  -7   5       26.49       30.38      0.97 o
   5  -7   5      122.96      110.39      2.89 o
   6  -7   5       93.95       87.92      2.65 o
   7  -7   5       15.09       12.08      0.79 o
   8  -7   5        0.55        0.17      0.63 o
 -10  -6   5        9.52        7.50      1.23 o
  -9  -6   5       62.52       60.26      2.17 o
  -8  -6   5        0.04       -1.11      0.74 o
  -7  -6   5       41.22       35.62      1.32 o
  -6  -6   5       18.40       15.99      0.90 o
  -5  -6   5        0.04       -0.15      0.42 o
  -4  -6   5        1.12        0.14      0.37 o
  -3  -6   5       63.23       74.72      1.38 o
  -2  -6   5      106.15      102.48      1.52 o
  -1  -6   5       28.06       32.45      0.82 o
   0  -6   5      163.39      170.14      2.49 o
   1  -6   5       46.31       49.87      0.89 o
   2  -6   5       78.96       73.61      1.13 o
   3  -6   5       43.77       40.57      1.45 o
   4  -6   5       11.89       11.25      0.59 o
   5  -6   5       25.17       26.29      0.93 o
   6  -6   5        2.35        2.96      0.57 o
   7  -6   5       68.28       64.98      1.91 o
   8  -6   5       15.76       14.97      1.07 o
   9  -6   5        1.30        0.30      0.81 o
 -10  -5   5       14.99       12.30      1.29 o
  -9  -5   5        0.91        0.01      0.81 o
  -8  -5   5       23.29       23.36      1.32 o
  -7  -5   5        0.09       -0.31      0.58 o
  -6  -5   5       11.89        8.65      0.85 o
  -5  -5   5        8.11        9.28      0.64 o
  -4  -5   5       96.32      106.33      2.05 o
  -3  -5   5      190.87      192.75      2.61 o
  -2  -5   5     1782.85     1692.50     26.08 o
  -1  -5   5      473.20      460.09      5.08 o
   0  -5   5      130.16      121.20      1.66 o
   1  -5   5      286.06      307.89      4.04 o
   2  -5   5      296.45      319.99      4.21 o
   3  -5   5      426.76      449.76      5.81 o
   4  -5   5        3.21        5.30      0.36 o
   5  -5   5        0.00        0.13      0.33 o
   6  -5   5       68.96       69.66      1.72 o
   7  -5   5      161.75      163.44      3.14 o
   8  -5   5        4.54        3.98      0.82 o
   9  -5   5        3.98        3.42      1.02 o
 -11  -4   5        0.03       -0.43      0.90 o
 -10  -4   5       34.50       38.21      1.76 o
  -9  -4   5       19.08       16.54      1.26 o
  -8  -4   5       36.72       34.29      1.71 o
  -7  -4   5       34.41       29.16      1.27 o
  -6  -4   5       68.89       66.93      1.77 o
  -5  -4   5       39.79       33.05      1.04 o
  -4  -4   5      392.82      425.46      5.67 o
  -3  -4   5      131.90      152.58      1.91 o
  -2  -4   5        0.34        0.18      0.24 o
  -1  -4   5      113.99       99.01      1.71 o
   0  -4   5      746.36      719.29     10.33 o
   1  -4   5      114.29      121.13      1.69 o
   2  -4   5        0.29        0.69      0.23 o
   3  -4   5      523.81      529.37      5.82 o
   4  -4   5       45.84       39.31      0.84 o
   5  -4   5       38.65       36.15      0.88 o
   6  -4   5       93.56       92.84      2.09 o
   7  -4   5        0.52        0.25      0.61 o
   8  -4   5       37.81       38.91      1.51 o
   9  -4   5        2.91        3.55      0.89 o
 -11  -3   5        1.64        1.69      1.04 o
 -10  -3   5       38.68       36.34      1.69 o
  -9  -3   5       14.00       12.70      1.09 o
  -8  -3   5        3.73        0.92      0.68 o
  -7  -3   5        1.17       -0.19      0.50 o
  -6  -3   5       25.73       24.97      1.55 o
  -5  -3   5      315.21      296.37      4.25 o
  -4  -3   5      572.25      549.98      7.14 o
  -3  -3   5       14.33       11.74      0.42 o
  -2  -3   5      448.76      448.92      6.58 o
  -1  -3   5      148.49      163.86      1.90 o
   0  -3   5        5.95        7.42      0.29 o
   1  -3   5      320.04      320.48      3.91 o
   2  -3   5       59.75       55.57      1.27 o
   3  -3   5        0.07       -0.06      0.22 o
   4  -3   5      469.51      491.08      6.43 o
   5  -3   5      231.46      226.86      3.09 o
   6  -3   5       79.46       82.14      1.74 o
   7  -3   5      810.75      804.37     13.50 o
   8  -3   5       91.78       91.41      3.28 o
   9  -3   5       24.62       25.38      1.37 o
 -11  -2   5        0.61       -1.28      0.88 o
 -10  -2   5       28.48       25.62      1.44 o
  -9  -2   5        0.83        0.91      0.67 o
  -8  -2   5      106.53       97.85      2.37 o
  -7  -2   5      177.57      161.82      3.13 o
  -6  -2   5       31.62       32.60      1.32 o
  -5  -2   5       30.82       32.55      0.94 o
  -4  -2   5      306.44      310.71      3.69 o
  -3  -2   5        4.51        3.06      0.29 o
  -2  -2   5      749.33      764.48      7.33 o
  -1  -2   5        5.98        9.54      0.29 o
   0  -2   5      208.29      205.38      2.46 o
   1  -2   5      147.29      183.11      2.26 o
   2  -2   5      293.95      300.80      3.97 o
   3  -2   5      239.21      280.61      3.39 o
   4  -2   5       50.98       56.50      1.20 o
   5  -2   5      244.13      237.19      3.61 o
   6  -2   5       41.93       43.74      1.30 o
   7  -2   5        4.38        6.80      0.74 o
   8  -2   5        6.10        4.46      0.82 o
   9  -2   5       23.53       24.69      1.40 o
 -11  -1   5        4.77        6.65      1.00 o
 -10  -1   5       65.70       60.55      1.82 o
  -9  -1   5       15.35       13.84      1.28 o
  -8  -1   5        4.23        4.11      0.69 o
  -7  -1   5        1.25       -0.80      0.53 o
  -6  -1   5      183.30      176.78      3.63 o
  -5  -1   5      902.11      856.15     10.75 o
  -4  -1   5     3073.13     3090.88     34.48 o
  -3  -1   5      447.27      470.15      5.63 o
  -2  -1   5       64.84       59.38      0.83 o
  -1  -1   5     1047.82      956.01      8.64 o
   0  -1   5        0.55        3.92      0.29 o
   1  -1   5       45.97       52.70      1.12 o
   2  -1   5        1.14        1.09      0.67 o
   3  -1   5      649.34      730.24     10.10 o
   4  -1   5       65.33       57.65      1.90 o
   5  -1   5       16.96       11.56      0.77 o
   6  -1   5       27.82       28.37      1.18 o
   7  -1   5        2.39        1.96      0.63 o
   8  -1   5        2.29        2.33      0.82 o
   9  -1   5        0.77        0.50      0.76 o
 -11   0   5       24.66       25.09      1.48 o
 -10   0   5        2.59        2.49      0.73 o
  -9   0   5        4.16        3.02      0.65 o
  -8   0   5       39.19       39.13      1.24 o
  -7   0   5      219.70      236.16      3.65 o
  -6   0   5      748.31      745.14      9.58 o
  -5   0   5     1919.22     1884.31     18.73 o
  -4   0   5      824.04      851.58      8.69 o
  -3   0   5      248.55      250.65      2.84 o
  -2   0   5      519.27      606.14      6.24 o
  -1   0   5       40.44       35.31      0.70 o
   0   0   5      290.03      268.62      3.40 o
   1   0   5      248.51      239.15      4.14 o
   2   0   5     1963.15     2143.38     31.37 o
   3   0   5      350.88      364.10      6.14 o
   4   0   5       11.13       11.15      0.85 o
   5   0   5       70.21       56.29      1.80 o
   6   0   5       61.65       61.61      1.90 o
   7   0   5      118.16      113.31      2.66 o
   8   0   5        0.41        0.21      0.68 o
   9   0   5        7.35        6.96      1.19 o
 -11   1   5        8.68        9.35      1.09 o
 -10   1   5       21.06       17.07      1.17 o
  -9   1   5       23.74       17.84      1.10 o
  -8   1   5        4.01        7.35      0.76 o
  -7   1   5        1.24        0.33      0.40 o
  -6   1   5       14.76       15.95      0.99 o
  -5   1   5       41.00       38.03      0.76 o
  -4   1   5       79.89       91.15      1.25 o
  -3   1   5       18.94       28.57      0.60 o
  -2   1   5       17.92       18.50      0.52 o
  -1   1   5      886.43      904.88     10.32 o
   0   1   5       69.79       92.37      1.79 o
   1   1   5      268.68      257.28      4.47 o
   2   1   5      117.00       99.48      2.29 o
   3   1   5      224.37      225.35      4.21 o
   4   1   5      101.95       99.80      2.48 o
   5   1   5       43.51       39.92      1.59 o
   6   1   5      120.80      112.39      3.09 o
   7   1   5      138.99      141.69      3.15 o
   8   1   5        7.01        6.02      1.20 o
   9   1   5        0.01       -0.02      0.97 o
 -11   2   5        0.61        2.33      0.82 o
 -10   2   5        1.08        1.56      0.68 o
  -9   2   5       22.66       16.21      1.04 o
  -8   2   5        0.54        0.47      0.45 o
  -7   2   5        5.01        7.73      0.56 o
  -6   2   5       65.10       68.42      1.49 o
  -5   2   5        0.69        0.73      0.26 o
  -4   2   5        7.45        6.96      0.36 o
  -3   2   5      198.32      218.99      2.59 o
  -2   2   5      691.17      694.04      8.12 o
  -1   2   5      358.23      388.16      4.77 o
   0   2   5       53.10       49.80      1.14 o
   1   2   5      356.52      335.73      6.17 o
   2   2   5       49.04       52.41      1.57 o
   3   2   5      286.16      280.56      5.11 o
   4   2   5       98.67      112.30      2.83 o
   5   2   5       14.79       16.92      1.18 o
   6   2   5        0.02       -0.19      0.88 o
   7   2   5       40.48       37.09      1.99 o
   8   2   5        0.00        0.03      0.80 o
 -11   3   5       16.81       22.92      1.55 o
 -10   3   5       21.13       25.43      1.47 o
  -9   3   5       15.46       18.26      1.08 o
  -8   3   5       13.00       12.47      0.88 o
  -7   3   5        2.19        2.40      0.43 o
  -6   3   5       65.48       59.72      1.06 o
  -5   3   5      581.19      555.88      6.64 o
  -4   3   5      227.74      236.00      3.27 o
  -3   3   5        4.13        4.38      0.33 o
  -2   3   5      189.96      217.25      3.47 o
  -1   3   5        0.52       -0.14      0.25 o
   0   3   5      228.19      208.85      3.10 o
   1   3   5       55.33       59.65      2.07 o
   2   3   5      182.46      191.13      3.75 o
   3   3   5      193.90      208.20      4.14 o
   4   3   5        9.78        7.89      0.92 o
   5   3   5      107.32      106.99      2.88 o
   6   3   5       22.67       26.29      1.60 o
   7   3   5        3.26        1.03      0.88 o
   8   3   5       35.29       42.51      2.51 o
 -10   4   5        4.81        3.89      0.91 o
  -9   4   5        0.26       -0.35      0.62 o
  -8   4   5       72.69       73.94      2.59 o
  -7   4   5      419.47      419.82      5.89 o
  -6   4   5      131.05      132.06      1.85 o
  -5   4   5      263.90      266.95      3.26 o
  -4   4   5      155.47      163.79      2.83 o
  -3   4   5       23.18       20.44      0.68 o
  -2   4   5       33.73       29.34      0.92 o
  -1   4   5       36.51       34.78      1.26 o
   0   4   5        1.94        1.13      0.39 o
   1   4   5       84.64       83.12      2.08 o
   2   4   5        0.66        2.71      0.64 o
   3   4   5      564.34      514.68      8.66 o
   4   4   5      415.94      404.63      7.25 o
   5   4   5      317.90      303.90      6.61 o
   6   4   5      101.22       98.98      2.96 o
   7   4   5       19.76       25.20      1.70 o
 -10   5   5       12.40       10.44      1.14 o
  -9   5   5        0.71        1.29      0.64 o
  -8   5   5       33.58       34.64      1.35 o
  -7   5   5       80.46       92.49      2.01 o
  -6   5   5       38.40       33.49      1.14 o
  -5   5   5       15.93       16.55      0.69 o
  -4   5   5      112.33      115.62      2.37 o
  -3   5   5      127.99      132.71      1.98 o
  -2   5   5       29.13       30.45      0.85 o
  -1   5   5      167.04      175.58      2.56 o
   0   5   5       83.37       82.18      1.83 o
   1   5   5       76.81       75.47      3.20 o
   2   5   5      142.33      150.27      3.31 o
   3   5   5        0.09       -0.98      0.65 o
   4   5   5       31.89       25.79      1.47 o
   5   5   5        1.02        2.81      0.90 o
   6   5   5       55.14       53.12      2.26 o
   7   5   5        7.14        9.26      1.72 o
  -9   6   5        2.97        4.55      0.75 o
  -8   6   5        0.62        1.35      0.67 o
  -7   6   5      141.42      145.43      2.97 o
  -6   6   5        3.82        2.03      0.75 o
  -5   6   5        0.18       -0.38      0.49 o
  -4   6   5      136.05      125.59      2.87 o
  -3   6   5      342.74      330.72      4.63 o
  -2   6   5       45.37       43.92      1.21 o
  -1   6   5       27.39       27.72      0.92 o
   0   6   5       25.80       20.92      0.89 o
   1   6   5      666.21      663.91      9.66 o
   2   6   5        6.15        1.98      0.83 o
   3   6   5        1.17        0.77      0.88 o
   4   6   5        4.16        5.31      1.15 o
   5   6   5        0.04        0.49      0.94 o
   6   6   5        0.20        1.03      1.44 o
  -9   7   5        8.35        7.24      1.37 o
  -8   7   5        6.16        9.85      1.33 o
  -7   7   5        0.59        1.62      0.59 o
  -6   7   5        3.17        2.32      0.62 o
  -5   7   5       55.12       56.61      1.88 o
  -4   7   5       99.31       96.22      2.65 o
  -3   7   5       38.79       42.11      1.77 o
  -2   7   5        1.53        2.29      0.86 o
  -1   7   5        4.04        4.36      0.75 o
   0   7   5       93.08       88.44      2.43 o
   1   7   5       16.01       17.84      1.24 o
   2   7   5       61.31       58.22      2.67 o
   3   7   5        0.53        0.19      0.85 o
   4   7   5       20.41       23.22      2.22 o
   5   7   5        7.95        9.24      1.48 o
  -8   8   5       40.21       47.57      2.89 o
  -7   8   5       39.92       43.23      2.60 o
  -6   8   5       39.84       42.17      3.42 o
  -5   8   5        6.13        8.84      1.48 o
  -4   8   5       68.84       67.54      2.07 o
  -3   8   5        0.58       -0.12      0.80 o
  -2   8   5        0.00        0.16      0.69 o
  -1   8   5        0.55        0.16      0.72 o
   0   8   5        8.29        5.94      1.06 o
   1   8   5        5.33        3.74      1.05 o
   2   8   5       29.35       28.44      1.62 o
   3   8   5        3.52        2.22      1.00 o
   4   8   5        6.79        9.65      1.52 o
  -6   9   5       15.00       17.39      2.45 o
  -5   9   5        7.71        7.86      1.52 o
  -4   9   5       14.97       15.73      1.75 o
  -3   9   5        4.06        5.03      0.76 o
  -2   9   5       16.58       15.24      1.72 o
  -1   9   5        5.25        6.70      1.03 o
   0   9   5       41.97       40.00      2.06 o
   1   9   5        6.94        7.37      1.20 o
   2   9   5        0.89        0.05      0.95 o
  -3  10   5       20.22       12.38      1.82 o
  -2  10   5        2.45        2.28      1.38 o
  -1  10   5        0.04        0.53      0.79 o
  -3 -12   6       13.57       15.12      1.20 o
  -2 -12   6       16.81       15.58      1.68 o
  -1 -12   6        0.45       -1.44      0.96 o
   0 -12   6       33.44       35.47      2.13 o
   1 -12   6        7.76       11.39      3.24 o
   2 -12   6        4.88        7.62      1.13 o
   3 -12   6       17.72       23.09      2.21 o
  -5 -11   6       17.96       17.19      1.97 o
  -4 -11   6       48.67       55.75      2.71 o
  -3 -11   6       13.75       18.24      1.30 o
  -2 -11   6        2.96        4.67      0.72 o
  -1 -11   6        1.52        0.71      0.94 o
   0 -11   6        7.76        7.35      1.15 o
   1 -11   6        0.06       -0.87      0.75 o
   2 -11   6        1.07        0.65      0.69 o
   3 -11   6        0.69        1.82      0.82 o
   4 -11   6       44.03       49.04      2.34 o
   5 -11   6       44.82       45.46      2.30 o
  -7 -10   6        9.40       12.61      1.77 o
  -6 -10   6       19.57       22.57      1.63 o
  -5 -10   6        0.44        0.53      0.83 o
  -4 -10   6       63.72       70.80      2.46 o
  -3 -10   6       44.59       42.62      1.91 o
  -2 -10   6       42.35       46.12      2.09 o
  -1 -10   6       10.10       10.92      1.27 o
   0 -10   6        0.05       -0.21      0.74 o
   1 -10   6       13.69       16.85      2.35 o
   2 -10   6       46.85       42.97      2.00 o
   3 -10   6       14.34       12.36      1.46 o
   4 -10   6       23.78       26.76      1.67 o
   5 -10   6        5.82        6.02      2.01 o
   6 -10   6       16.84       16.80      2.79 o
  -8  -9   6        1.56        2.03      1.28 o
  -7  -9   6        3.74        2.58      0.88 o
  -6  -9   6        4.16        2.83      0.84 o
  -5  -9   6       79.02       75.19      2.26 o
  -4  -9   6       67.98       65.15      2.78 o
  -3  -9   6        0.64       -0.44      0.60 o
  -2  -9   6      201.83      203.92      3.86 o
  -1  -9   6      194.17      191.85      3.44 o
   0  -9   6       60.37       64.00      2.16 o
   1  -9   6       21.80       22.03      0.94 o
   2  -9   6        0.83        0.93      0.47 o
   3  -9   6        3.13        3.20      0.84 o
   4  -9   6      128.41      137.43      4.20 o
   5  -9   6        2.62        2.75      0.93 o
   6  -9   6        0.15        0.00      0.91 o
   7  -9   6        2.75        5.23      1.98 o
  -9  -8   6        1.30        1.72      1.14 o
  -8  -8   6       93.68      105.29      2.75 o
  -7  -8   6      102.96      104.21      2.60 o
  -6  -8   6       93.12       94.97      2.59 o
  -5  -8   6       16.80       15.23      1.07 o
  -4  -8   6      151.67      147.43      3.18 o
  -3  -8   6       83.21       87.85      2.11 o
  -2  -8   6       16.36       18.00      1.02 o
  -1  -8   6       39.07       41.57      1.00 o
   0  -8   6       34.86       39.03      0.90 o
   1  -8   6       36.27       32.90      1.19 o
   2  -8   6       82.67       77.90      1.69 o
   3  -8   6       70.08       67.09      1.67 o
   4  -8   6      292.09      281.21      7.26 o
   5  -8   6       91.45       76.07      2.99 o
   6  -8   6       49.38       55.24      3.29 o
   7  -8   6        5.61        3.60      1.18 o
   8  -8   6        0.06       -0.69      1.12 o
  -9  -7   6       31.64       33.48      1.92 o
  -8  -7   6        0.20       -0.54      0.84 o
  -7  -7   6        8.20        8.24      0.80 o
  -6  -7   6       11.32       12.49      1.22 o
  -5  -7   6       14.59       16.03      0.90 o
  -4  -7   6       48.08       54.42      1.45 o
  -3  -7   6       78.37       79.00      2.49 o
  -2  -7   6       63.18       69.24      1.14 o
  -1  -7   6       68.64       57.00      1.21 o
   0  -7   6        7.86        8.10      0.50 o
   1  -7   6       25.06       23.01      0.63 o
   2  -7   6       96.23       94.84      1.41 o
   3  -7   6       80.28       76.83      1.37 o
   4  -7   6       17.47       18.62      0.58 o
   5  -7   6       27.33       25.20      1.10 o
   6  -7   6       98.44       97.86      2.63 o
   7  -7   6        3.11        2.35      0.87 o
   8  -7   6        2.45        1.42      0.78 o
 -10  -6   6       31.55       31.12      1.57 o
  -9  -6   6       34.15       33.68      1.49 o
  -8  -6   6       10.02       10.10      0.95 o
  -7  -6   6       73.27       72.91      1.88 o
  -6  -6   6       11.48       11.32      0.76 o
  -5  -6   6       50.00       49.12      1.46 o
  -4  -6   6      169.24      159.70      2.61 o
  -3  -6   6      146.36      150.65      2.10 o
  -2  -6   6       33.79       22.79      0.92 o
  -1  -6   6      421.95      433.41      4.88 o
   0  -6   6       28.35       33.27      0.88 o
   1  -6   6       40.67       38.93      0.88 o
   2  -6   6       72.39       70.04      1.28 o
   3  -6   6       34.30       40.44      0.95 o
   4  -6   6        3.02        1.01      0.38 o
   5  -6   6        0.14        0.50      0.40 o
   6  -6   6      239.98      234.43      4.42 o
   7  -6   6       34.53       33.14      1.66 o
   8  -6   6       14.25       12.22      1.24 o
 -10  -5   6       41.26       38.45      1.83 o
  -9  -5   6       77.73       80.84      2.46 o
  -8  -5   6       84.24       90.06      2.21 o
  -7  -5   6      100.51       95.08      2.14 o
  -6  -5   6      191.69      190.62      3.21 o
  -5  -5   6       74.69       60.97      1.39 o
  -4  -5   6        5.46        8.04      1.16 o
  -3  -5   6      132.18      162.93      3.06 o
  -2  -5   6        6.65        8.98      0.44 o
  -1  -5   6      382.39      356.55      4.40 o
   0  -5   6      303.66      327.31      4.00 o
   1  -5   6      145.77      167.94      2.25 o
   2  -5   6      107.91       86.86      1.35 o
   3  -5   6       30.24       30.75      0.91 o
   4  -5   6        2.21        3.47      0.39 o
   5  -5   6        5.67        5.71      0.53 o
   6  -5   6        2.44        4.19      0.65 o
   7  -5   6       11.84        9.31      0.92 o
   8  -5   6        1.17       -0.81      0.79 o
   9  -5   6        3.92        1.56      0.98 o
 -11  -4   6        0.22       -0.74      0.88 o
 -10  -4   6        5.95        6.38      1.04 o
  -9  -4   6        2.47        1.62      0.87 o
  -8  -4   6       58.55       55.47      1.85 o
  -7  -4   6       10.23       10.62      0.82 o
  -6  -4   6        3.94        2.28      0.52 o
  -5  -4   6        9.61       12.15      0.62 o
  -4  -4   6       69.77       82.07      1.70 o
  -3  -4   6        3.71        8.48      0.41 o
  -2  -4   6     2498.34     2680.98     27.76 o
  -1  -4   6      234.66      238.08      2.86 o
   0  -4   6       80.16       85.81      2.53 o
   1  -4   6        3.43        1.93      0.35 o
   2  -4   6     1002.61     1059.19     15.92 o
   3  -4   6      385.03      397.46      4.56 o
   4  -4   6       35.35       34.13      0.84 o
   5  -4   6      151.88      150.69      2.18 o
   6  -4   6       28.64       25.48      1.12 o
   7  -4   6      240.84      246.83      4.39 o
   8  -4   6        0.34        0.91      0.69 o
   9  -4   6        1.90        3.05      1.06 o
 -11  -3   6        1.97        1.97      1.09 o
 -10  -3   6        9.23        9.96      1.12 o
  -9  -3   6       58.03       53.53      1.90 o
  -8  -3   6       81.63       82.82      2.23 o
  -7  -3   6      140.28      140.98      2.66 o
  -6  -3   6        7.59        7.15      0.64 o
  -5  -3   6      214.93      206.21      3.23 o
  -4  -3   6       75.19       73.65      1.65 o
  -3  -3   6      326.84      346.47      4.35 o
  -2  -3   6     1348.66     1459.18     14.48 o
  -1  -3   6       58.18       88.95      1.32 o
   0  -3   6      329.70      321.78      3.99 o
   1  -3   6      296.90      283.15      3.59 o
   2  -3   6       88.69      102.51      1.66 o
   3  -3   6        0.88        0.06      0.26 o
   4  -3   6       38.31       44.11      1.04 o
   5  -3   6       89.13       88.14      1.79 o
   6  -3   6      175.65      168.45      2.95 o
   7  -3   6      130.69      132.56      2.89 o
   8  -3   6        2.45        2.02      0.76 o
   9  -3   6        6.06        5.17      1.27 o
 -11  -2   6       40.13       37.79      1.77 o
 -10  -2   6       10.43        7.75      1.03 o
  -9  -2   6        9.98        8.99      1.08 o
  -8  -2   6       31.83       35.31      1.43 o
  -7  -2   6        1.83        1.27      0.51 o
  -6  -2   6       56.74       69.11      1.60 o
  -5  -2   6       66.96       73.90      1.29 o
  -4  -2   6        1.28       -0.17      0.37 o
  -3  -2   6        4.03        6.20      0.56 o
  -2  -2   6      641.12      605.63      6.65 o
  -1  -2   6       34.06       30.02      0.61 o
   0  -2   6      219.84      209.57      2.58 o
   1  -2   6       27.16       37.40      0.78 o
   2  -2   6       25.36       23.00      0.74 o
   3  -2   6      241.34      220.96      3.34 o
   4  -2   6       82.46       84.94      1.71 o
   5  -2   6      199.41      198.77      3.22 o
   6  -2   6       75.79       69.67      1.70 o
   7  -2   6        0.17       -0.66      0.72 o
   8  -2   6       12.23       11.96      1.34 o
   9  -2   6        7.72        9.88      1.21 o
 -11  -1   6        1.08        2.01      0.84 o
 -10  -1   6        3.93        2.68      1.03 o
  -9  -1   6        9.66        6.00      0.73 o
  -8  -1   6       36.19       36.56      1.33 o
  -7  -1   6      319.07      309.30      4.51 o
  -6  -1   6      854.10      860.54     10.17 o
  -5  -1   6       18.69       17.92      0.56 o
  -4  -1   6        2.69        2.42      0.72 o
  -3  -1   6      111.72      112.34      1.74 o
  -2  -1   6        9.04        8.17      0.37 o
  -1  -1   6      199.82      221.93      2.71 o
   0  -1   6      100.57       83.29      1.52 o
   1  -1   6      660.45      649.99     10.09 o
   2  -1   6      813.69      837.78     12.85 o
   3  -1   6      150.99      159.85      3.24 o
   4  -1   6       48.66       54.16      1.71 o
   5  -1   6        1.09        0.57      0.79 o
   6  -1   6       28.54       24.95      1.16 o
   7  -1   6        0.83       -0.20      0.58 o
   8  -1   6        7.75        8.89      1.25 o
   9  -1   6        8.80        9.20      1.14 o
 -11   0   6       29.53       28.31      1.51 o
 -10   0   6        0.45       -0.13      0.68 o
  -9   0   6        0.38       -0.03      0.54 o
  -8   0   6       18.84       14.11      0.84 o
  -7   0   6      208.32      193.25      3.00 o
  -6   0   6     1046.18      998.73     11.66 o
  -5   0   6      357.98      352.90      4.52 o
  -4   0   6        4.42        5.73      0.67 o
  -3   0   6      548.77      525.66      5.91 o
  -2   0   6      702.91      707.38      7.75 o
  -1   0   6     1281.85     1233.39     16.53 o
   0   0   6     1002.28      964.35     13.16 o
   1   0   6      218.47      232.82      4.18 o
   2   0   6      166.03      172.44      3.40 o
   3   0   6       79.82       79.35      2.10 o
   4   0   6       31.93       34.91      1.43 o
   5   0   6        0.14        0.70      0.62 o
   6   0   6      152.89      135.92      3.32 o
   7   0   6        5.29        4.39      0.83 o
   8   0   6       15.44       16.46      1.46 o
   9   0   6       11.01       13.44      1.48 o
 -11   1   6        1.02        1.15      0.79 o
 -10   1   6       18.99       15.75      1.13 o
  -9   1   6        6.95        8.13      0.98 o
  -8   1   6       85.55       88.76      1.92 o
  -7   1   6       52.20       55.29      1.29 o
  -6   1   6       71.30       70.99      1.33 o
  -5   1   6      165.68      162.97      2.12 o
  -4   1   6      110.87      118.64      1.92 o
  -3   1   6      306.37      346.83      3.85 o
  -2   1   6       45.83       63.65      1.14 o
  -1   1   6      177.44      189.14      2.86 o
   0   1   6      243.76      269.97      4.23 o
   1   1   6       47.47       49.22      1.49 o
   2   1   6        0.65        1.71      0.55 o
   3   1   6        4.52        5.04      0.77 o
   4   1   6       94.96       97.53      2.54 o
   5   1   6       46.59       35.66      1.73 o
   6   1   6       23.87       28.16      1.56 o
   7   1   6        0.01       -0.02      0.84 o
   8   1   6       14.54       16.77      1.50 o
 -11   2   6        0.27       -0.34      1.13 o
 -10   2   6        0.02       -0.85      0.62 o
  -9   2   6        0.52        0.99      0.63 o
  -8   2   6        2.03        1.34      0.58 o
  -7   2   6      278.69      271.53      3.79 o
  -6   2   6       74.10       73.56      1.44 o
  -5   2   6      147.22      150.30      2.01 o
  -4   2   6      266.38      280.76      3.95 o
  -3   2   6        1.72        2.86      0.34 o
  -2   2   6      407.65      451.57      8.17 o
  -1   2   6        7.35        7.33      0.70 o
   0   2   6      109.98      109.59      2.18 o
   1   2   6       69.74       77.64      2.01 o
   2   2   6      541.58      542.68      8.89 o
   3   2   6       21.05       18.09      1.14 o
   4   2   6      122.82      105.42      2.76 o
   5   2   6       16.41       15.09      1.24 o
   6   2   6       52.31       39.30      1.86 o
   7   2   6       10.75        7.25      1.20 o
   8   2   6        0.11        0.27      0.87 o
 -11   3   6       12.44       16.72      2.18 o
 -10   3   6       17.87       23.07      1.46 o
  -9   3   6       33.58       33.59      1.28 o
  -8   3   6      111.07      101.96      2.16 o
  -7   3   6        9.24       11.33      1.56 o
  -6   3   6        0.79        1.30      0.33 o
  -5   3   6       45.88       43.65      1.60 o
  -4   3   6       59.55       65.66      1.24 o
  -3   3   6       87.87       87.36      1.66 o
  -2   3   6       64.99       69.25      1.28 o
  -1   3   6      294.03      275.40      3.72 o
   0   3   6      337.91      315.50      5.49 o
   1   3   6      101.94       97.88      3.33 o
   2   3   6      219.83      217.95      4.28 o
   3   3   6       29.21       33.90      1.51 o
   4   3   6        0.80       -0.51      0.77 o
   5   3   6       15.69        6.40      1.04 o
   6   3   6        1.22        2.80      0.98 o
   7   3   6        0.01       -0.81      0.82 o
 -10   4   6       24.07       20.08      1.39 o
  -9   4   6        0.39       -0.49      0.58 o
  -8   4   6        3.14        3.50      0.66 o
  -7   4   6       93.24       96.14      2.05 o
  -6   4   6      334.22      337.55      4.94 o
  -5   4   6      229.01      216.84      3.48 o
  -4   4   6       71.92       74.71      1.41 o
  -3   4   6       85.83       81.58      1.67 o
  -2   4   6       46.10       43.64      1.10 o
  -1   4   6       50.85       48.65      1.25 o
   0   4   6       47.66       48.86      1.56 o
   1   4   6       94.03       95.06      2.69 o
   2   4   6       11.86       13.29      1.07 o
   3   4   6       36.16       36.87      1.67 o
   4   4   6      135.73      124.22      3.21 o
   5   4   6        0.61       -0.67      0.89 o
   6   4   6        9.25        9.67      1.25 o
   7   4   6        1.74        1.61      1.08 o
 -10   5   6       16.68       17.97      1.18 o
  -9   5   6        0.50        1.37      0.74 o
  -8   5   6      175.11      173.09      4.64 o
  -7   5   6      181.72      186.54      4.33 o
  -6   5   6       29.86       27.40      1.18 o
  -5   5   6       18.47       20.37      1.08 o
  -4   5   6       52.52       52.22      1.37 o
  -3   5   6      148.45      161.80      2.42 o
  -2   5   6       14.46       13.79      0.66 o
  -1   5   6      131.31      131.30      2.41 o
   0   5   6       28.27       36.34      1.44 o
   1   5   6      874.97      884.81     13.89 o
   2   5   6      186.75      191.56      4.07 o
   3   5   6       18.74       22.89      1.39 o
   4   5   6       33.19       25.24      2.19 o
   5   5   6        0.30       -0.25      0.85 o
   6   5   6        3.12        0.22      1.14 o
  -9   6   6        0.16       -0.47      0.66 o
  -8   6   6        0.00       -0.88      0.59 o
  -7   6   6       54.30       52.69      1.91 o
  -6   6   6       27.65       29.32      1.55 o
  -5   6   6        3.24        2.51      0.77 o
  -4   6   6        3.14        4.85      0.73 o
  -3   6   6        0.20       -0.32      0.57 o
  -2   6   6       70.59       66.23      1.99 o
  -1   6   6      110.15      108.34      2.72 o
   0   6   6        4.10        6.08      0.89 o
   1   6   6       23.88       23.02      1.41 o
   2   6   6       25.96       25.60      2.19 o
   3   6   6       14.55       10.88      1.37 o
   4   6   6        5.63        2.88      2.09 o
   5   6   6       28.32       33.02      2.24 o
  -8   7   6        7.80       10.12      0.99 o
  -7   7   6       18.20       21.81      1.33 o
  -6   7   6       43.52       45.74      1.81 o
  -5   7   6       19.59       19.73      1.41 o
  -4   7   6       41.61       38.80      1.72 o
  -3   7   6        5.08        6.04      0.91 o
  -2   7   6        3.73        2.49      0.71 o
  -1   7   6        0.01       -0.04      0.65 o
   0   7   6      110.92      103.93      2.79 o
   1   7   6        2.61        2.58      0.84 o
   2   7   6        1.31        0.81      0.84 o
   3   7   6       12.45       10.06      1.39 o
   4   7   6       14.36       10.16      2.62 o
  -7   8   6        1.16        2.26      1.33 o
  -6   8   6       51.74       62.74      6.94 o
  -5   8   6        1.00        1.24      0.67 o
  -4   8   6        0.04       -0.96      0.64 o
  -3   8   6       86.42       87.47      2.78 o
  -2   8   6       46.52       47.62      3.50 o
  -1   8   6        0.00       -1.09      0.73 o
   0   8   6       41.14       39.74      2.07 o
   1   8   6       54.88       58.29      2.53 o
   2   8   6       13.34       18.87      3.40 o
   3   8   6        1.81       -0.51      1.03 o
  -5   9   6        9.35        8.58      1.83 o
  -4   9   6        2.32        2.19      1.34 o
  -3   9   6        3.91        2.33      0.79 o
  -2   9   6        6.04        5.60      1.00 o
  -1   9   6       10.30       12.47      1.35 o
   0   9   6        2.77        3.01      1.08 o
   1   9   6        9.06       11.66      1.46 o
  -3 -12   7        0.55       -0.46      0.65 o
  -2 -12   7        0.33       -1.45      0.97 o
  -1 -12   7       50.99       60.29      2.86 o
   0 -12   7       16.77       16.37      2.96 o
   1 -12   7        1.69        0.16      0.86 o
   2 -12   7        2.46        1.97      1.00 o
   3 -12   7       12.94       11.18      1.29 o
  -5 -11   7        1.55        0.12      1.59 o
  -4 -11   7       15.85       17.29      1.37 o
  -3 -11   7        0.00       -0.15      0.69 o
  -2 -11   7        1.13       -0.08      0.58 o
  -1 -11   7        0.47       -0.27      1.91 o
   0 -11   7        3.45        4.92      1.08 o
   1 -11   7       15.62       15.96      1.41 o
   2 -11   7       23.20       20.30      1.57 o
   3 -11   7        1.61        1.91      1.08 o
   4 -11   7        0.04       -0.45      0.91 o
  -7 -10   7       11.84       11.80      1.61 o
  -6 -10   7        1.66        2.29      0.93 o
  -5 -10   7       12.05       11.08      1.46 o
  -4 -10   7       12.32       13.91      1.53 o
  -3 -10   7        1.33        0.45      0.79 o
  -2 -10   7        1.56        0.95      0.68 o
  -1 -10   7        0.32        1.07      0.54 o
   0 -10   7       80.06       86.61      3.60 o
   1 -10   7       52.40       48.06      2.30 o
   2 -10   7        4.37        4.34      1.31 o
   3 -10   7        5.53        2.58      1.33 o
   4 -10   7        0.65       -0.91      0.82 o
   5 -10   7        1.86        2.80      1.04 o
   6 -10   7        1.10        0.21      1.05 o
  -8  -9   7        0.39       -0.07      0.92 o
  -7  -9   7       17.69       18.64      1.47 o
  -6  -9   7        0.52       -0.59      0.67 o
  -5  -9   7      146.32      152.91      3.46 o
  -4  -9   7      189.20      197.01      4.54 o
  -3  -9   7       93.55       96.38      2.42 o
  -2  -9   7      259.72      251.33      5.04 o
  -1  -9   7      306.12      306.52      4.73 o
   0  -9   7       97.41       94.43      1.83 o
   1  -9   7        4.09        3.18      0.68 o
   2  -9   7       40.30       38.32      1.99 o
   3  -9   7       10.61       14.21      1.34 o
   4  -9   7       67.28       66.00      2.79 o
   5  -9   7        8.02        9.89      1.34 o
   6  -9   7       41.03       44.18      2.52 o
  -9  -8   7        2.44        0.68      1.07 o
  -8  -8   7       31.32       26.84      2.04 o
  -7  -8   7      133.77      131.71      4.23 o
  -6  -8   7       63.75       62.00      1.87 o
  -5  -8   7       28.65       29.08      1.25 o
  -4  -8   7      160.10      143.42      3.13 o
  -3  -8   7        0.28        0.70      0.54 o
  -2  -8   7       22.24       19.33      0.70 o
  -1  -8   7      471.48      497.75      6.51 o
   0  -8   7       28.49       28.32      1.06 o
   1  -8   7       61.72       64.00      1.15 o
   2  -8   7       74.45       74.19      1.60 o
   3  -8   7      146.98      143.10      4.35 o
   4  -8   7       32.62       31.61      1.97 o
   5  -8   7        0.47       -0.11      0.93 o
   6  -8   7        0.29        1.05      1.00 o
   7  -8   7        2.06        2.32      1.27 o
  -9  -7   7        0.90        0.18      0.96 o
  -8  -7   7       23.05       22.61      1.63 o
  -7  -7   7      121.45      115.39      2.42 o
  -6  -7   7       88.42       82.80      1.90 o
  -5  -7   7        2.87        3.18      0.55 o
  -4  -7   7       38.96       39.71      1.15 o
  -3  -7   7      148.91      135.77      2.22 o
  -2  -7   7       67.85       69.16      1.34 o
  -1  -7   7      307.18      317.24      3.99 o
   0  -7   7       27.14       29.27      0.89 o
   1  -7   7       44.09       44.29      1.01 o
   2  -7   7      139.43      125.73      1.84 o
   3  -7   7       31.17       33.54      0.94 o
   4  -7   7       10.68        9.93      0.83 o
   5  -7   7        5.16        4.55      0.81 o
   6  -7   7       18.00       19.90      1.79 o
   7  -7   7        8.63        6.47      0.97 o
   8  -7   7        1.74        2.70      0.86 o
 -10  -6   7        2.79        2.03      0.91 o
  -9  -6   7        0.09       -0.16      0.71 o
  -8  -6   7       19.36       16.40      1.25 o
  -7  -6   7       52.11       46.91      1.53 o
  -6  -6   7       87.45       89.00      1.90 o
  -5  -6   7      248.66      225.75      3.92 o
  -4  -6   7      121.36      126.73      2.06 o
  -3  -6   7      116.92      124.59      1.85 o
  -2  -6   7      131.76      144.03      2.90 o
  -1  -6   7       41.35       32.41      0.78 o
   0  -6   7        0.06        0.13      0.24 o
   1  -6   7        2.02        1.35      0.37 o
   2  -6   7       12.86       14.75      0.72 o
   3  -6   7       92.27       78.88      1.57 o
   4  -6   7        0.42        0.09      0.43 o
   5  -6   7       15.80       14.48      2.59 o
   6  -6   7       48.54       51.60      2.05 o
   7  -6   7        0.05        0.47      0.76 o
   8  -6   7       10.11       11.90      1.80 o
 -10  -5   7        0.98        0.47      0.80 o
  -9  -5   7       48.77       49.56      1.73 o
  -8  -5   7      145.04      133.69      2.77 o
  -7  -5   7      194.54      173.61      3.46 o
  -6  -5   7       42.25       42.71      1.24 o
  -5  -5   7       66.00       66.13      1.51 o
  -4  -5   7       21.37       15.21      0.60 o
  -3  -5   7       76.24       80.54      1.50 o
  -2  -5   7       35.94       46.99      1.05 o
  -1  -5   7        4.22        2.26      0.31 o
   0  -5   7        8.12        5.32      0.39 o
   1  -5   7      164.17      170.27      2.39 o
   2  -5   7       24.34       28.22      0.79 o
   3  -5   7      291.84      268.86      4.22 o
   4  -5   7        5.77        3.56      0.51 o
   5  -5   7       88.90       83.89      1.89 o
   6  -5   7       72.48       69.26      1.84 o
   7  -5   7       29.68       26.76      1.66 o
   8  -5   7       28.58       28.95      2.83 o
 -11  -4   7       12.97       15.10      1.29 o
 -10  -4   7        0.53        0.67      0.76 o
  -9  -4   7       15.80       15.04      1.11 o
  -8  -4   7        0.16       -0.59      0.60 o
  -7  -4   7      158.30      156.15      2.89 o
  -6  -4   7        0.89        1.58      0.39 o
  -5  -4   7        1.43        3.31      0.53 o
  -4  -4   7       48.85       43.49      1.67 o
  -3  -4   7      641.04      572.59      8.14 o
  -2  -4   7      533.34      512.46      6.13 o
  -1  -4   7       97.15      108.22      1.57 o
   0  -4   7       37.66       35.84      0.88 o
   1  -4   7      207.73      200.55      2.76 o
   2  -4   7      168.48      155.50      3.41 o
   3  -4   7        6.75        8.14      0.62 o
   4  -4   7       31.90       34.10      1.09 o
   5  -4   7       38.89       39.09      1.28 o
   6  -4   7       81.58       85.39      2.12 o
   7  -4   7        1.76        1.31      0.64 o
   8  -4   7       22.56       21.45      2.15 o
 -11  -3   7        6.65        5.78      1.12 o
 -10  -3   7        1.62        1.01      0.74 o
  -9  -3   7       37.17       37.38      1.46 o
  -8  -3   7       91.70       91.55      2.18 o
  -7  -3   7       67.98       69.45      1.75 o
  -6  -3   7       89.05       85.23      1.69 o
  -5  -3   7       14.41       14.63      0.76 o
  -4  -3   7        8.86        6.90      0.49 o
  -3  -3   7      126.32      162.39      2.32 o
  -2  -3   7      167.78      178.62      2.15 o
  -1  -3   7       11.22       10.77      0.40 o
   0  -3   7      178.20      187.08      2.39 o
   1  -3   7       20.13       15.06      0.62 o
   2  -3   7      258.99      278.11      3.70 o
   3  -3   7      193.64      175.58      2.63 o
   4  -3   7      457.44      455.22      6.19 o
   5  -3   7      393.83      386.86      5.49 o
   6  -3   7       18.03       18.43      1.06 o
   7  -3   7        5.02        3.05      0.75 o
   8  -3   7       21.26       19.35      1.45 o
 -11  -2   7       38.80       35.76      2.02 o
 -10  -2   7        3.09        2.44      0.70 o
  -9  -2   7        0.73        0.05      0.54 o
  -8  -2   7        1.10       -0.62      0.75 o
  -7  -2   7       16.01       16.03      0.96 o
  -6  -2   7       15.78       13.21      0.65 o
  -5  -2   7       60.56       52.83      1.13 o
  -4  -2   7      136.15      140.67      2.39 o
  -3  -2   7       21.28       27.88      0.86 o
  -2  -2   7     1432.65     1552.05     17.57 o
  -1  -2   7      341.77      349.39      4.34 o
   0  -2   7       86.90       80.94      1.47 o
   1  -2   7      492.55      485.92      6.38 o
   2  -2   7      909.35      881.65     12.20 o
   3  -2   7        3.71        2.82      0.59 o
   4  -2   7       45.70       44.71      1.25 o
   5  -2   7       22.29       19.70      0.92 o
   6  -2   7       37.07       38.29      1.31 o
   7  -2   7        1.09        0.10      0.61 o
   8  -2   7        5.27        5.56      0.92 o
 -11  -1   7        0.00       -0.66      0.86 o
 -10  -1   7        1.06        0.38      0.70 o
  -9  -1   7        2.42        0.98      0.56 o
  -8  -1   7      130.82      129.32      3.92 o
  -7  -1   7      470.33      458.24      6.06 o
  -6  -1   7      312.80      307.12      4.12 o
  -5  -1   7      116.63      112.34      2.12 o
  -4  -1   7      364.40      380.36      4.81 o
  -3  -1   7      669.30      670.74      7.97 o
  -2  -1   7      634.90      631.35      7.49 o
  -1  -1   7      269.70      267.13      3.76 o
   0  -1   7      179.41      165.12      2.84 o
   1  -1   7      287.99      312.09      4.80 o
   2  -1   7        6.60        4.91      0.68 o
   3  -1   7        1.04        0.60      0.52 o
   4  -1   7       55.82       55.86      1.86 o
   5  -1   7       10.47       12.36      1.04 o
   6  -1   7        1.26        1.45      0.68 o
   7  -1   7        1.10        0.14      0.75 o
   8  -1   7        2.79        2.24      0.93 o
 -11   0   7       12.95       10.24      1.19 o
 -10   0   7       62.32       60.23      2.06 o
  -9   0   7       92.12       90.97      1.95 o
  -8   0   7       80.25       71.07      1.60 o
  -7   0   7      149.76      136.39      2.98 o
  -6   0   7       40.28       41.58      1.05 o
  -5   0   7       68.60       79.36      1.72 o
  -4   0   7        2.26        0.66      0.34 o
  -3   0   7      184.61      220.74      3.04 o
  -2   0   7       11.62       17.48      0.95 o
  -1   0   7      684.99      735.01     10.25 o
   0   0   7      910.05      984.43     13.49 o
   1   0   7      243.30      265.16      6.73 o
   2   0   7      221.57      233.28      4.41 o
   3   0   7      183.25      199.87      4.03 o
   4   0   7       34.75       34.50      1.92 o
   5   0   7       20.07       18.96      1.30 o
   6   0   7        1.37        0.49      0.90 o
   7   0   7        8.96       10.79      1.07 o
   8   0   7        7.06       10.96      1.33 o
 -11   1   7        0.96        0.22      0.77 o
 -10   1   7        3.98        4.11      0.86 o
  -9   1   7        6.84        6.68      0.77 o
  -8   1   7        6.92        7.88      0.66 o
  -7   1   7      307.29      297.38      4.42 o
  -6   1   7       60.67       61.83      1.32 o
  -5   1   7      181.00      178.11      2.87 o
  -4   1   7        1.33        0.41      0.28 o
  -3   1   7       53.75       56.32      1.08 o
  -2   1   7      157.05      203.25      3.11 o
  -1   1   7       78.15       81.85      1.80 o
   0   1   7        0.07       -0.11      0.37 o
   1   1   7      369.51      348.75      6.07 o
   2   1   7      299.60      288.16      5.29 o
   3   1   7      145.60      145.65      3.41 o
   4   1   7      100.50       84.92      2.49 o
   5   1   7       20.34       14.88      1.23 o
   6   1   7       60.25       50.15      2.13 o
   7   1   7        0.20       -0.46      0.85 o
   8   1   7        0.71        0.36      1.02 o
 -11   2   7        0.61       -0.05      0.85 o
 -10   2   7        1.07        1.80      0.76 o
  -9   2   7        0.82        0.08      0.56 o
  -8   2   7        9.80       10.03      0.89 o
  -7   2   7       79.27       81.14      2.09 o
  -6   2   7       17.24       14.20      0.93 o
  -5   2   7       18.99       19.95      0.83 o
  -4   2   7        9.90       11.51      0.66 o
  -3   2   7       66.74       59.31      1.30 o
  -2   2   7       85.97       79.31      1.64 o
  -1   2   7      463.78      441.52      6.60 o
   0   2   7      273.07      269.76      4.42 o
   1   2   7        0.70        0.32      0.68 o
   2   2   7      216.58      225.13      4.46 o
   3   2   7       40.39       34.89      1.59 o
   4   2   7       18.64       13.69      1.20 o
   5   2   7        2.95        2.76      0.93 o
   6   2   7        3.05        4.52      1.03 o
   7   2   7       15.37       20.11      1.63 o
 -10   3   7        5.11        3.82      0.98 o
  -9   3   7        9.46       11.14      1.53 o
  -8   3   7      166.75      167.74      3.32 o
  -7   3   7        0.44       -0.15      0.49 o
  -6   3   7       18.20       20.33      0.92 o
  -5   3   7        3.05        2.43      0.45 o
  -4   3   7        7.74        9.02      0.58 o
  -3   3   7        3.48        5.20      0.61 o
  -2   3   7        1.96        1.74      0.48 o
  -1   3   7      163.65      134.78      2.63 o
   0   3   7        1.50        1.95      0.60 o
   1   3   7      323.04      301.99      5.54 o
   2   3   7      212.02      201.40      4.21 o
   3   3   7       25.74       21.84      1.36 o
   4   3   7       42.08       40.15      1.83 o
   5   3   7        3.59        0.90      0.85 o
   6   3   7       19.70       23.78      1.64 o
   7   3   7       19.69       22.42      1.77 o
 -10   4   7        2.12       -0.05      0.88 o
  -9   4   7       10.76       11.89      1.34 o
  -8   4   7       17.08       16.43      1.31 o
  -7   4   7        2.55        1.04      0.83 o
  -6   4   7        2.73        3.04      0.59 o
  -5   4   7        2.80        3.24      0.64 o
  -4   4   7        0.00        0.12      0.38 o
  -3   4   7       35.82       35.93      1.57 o
  -2   4   7       12.47       12.83      0.79 o
  -1   4   7       38.06       35.64      1.25 o
   0   4   7        3.16        1.94      0.76 o
   1   4   7      321.02      322.29      5.90 o
   2   4   7      343.77      340.71      6.31 o
   3   4   7       46.20       39.88      1.79 o
   4   4   7       16.90       18.32      1.39 o
   5   4   7        1.90        1.19      0.89 o
   6   4   7       37.85       35.09      2.22 o
  -9   5   7        2.09        0.64      0.83 o
  -8   5   7       49.40       49.23      2.20 o
  -7   5   7       57.73       60.33      2.85 o
  -6   5   7        5.25        4.81      0.67 o
  -5   5   7       24.20       22.04      1.19 o
  -4   5   7        9.76        7.67      0.85 o
  -3   5   7      144.14      150.05      3.29 o
  -2   5   7      413.90      402.07      7.06 o
  -1   5   7      254.36      226.84      3.98 o
   0   5   7      332.80      328.18      5.41 o
   1   5   7        2.79        1.25      0.80 o
   2   5   7        6.44        8.01      1.51 o
   3   5   7       15.57       16.39      1.60 o
   4   5   7       29.94       37.47      2.25 o
   5   5   7       10.07       12.89      1.71 o
  -9   6   7        0.35        1.68      0.93 o
  -8   6   7        4.82        5.39      0.92 o
  -7   6   7        0.04       -0.66      0.70 o
  -6   6   7       18.49       21.50      1.19 o
  -5   6   7       17.97       23.08      1.76 o
  -4   6   7        0.04        0.20      0.63 o
  -3   6   7      121.97      122.67      2.97 o
  -2   6   7      156.29      154.25      3.50 o
  -1   6   7      145.14      141.82      3.38 o
   0   6   7        2.69       -0.58      1.13 o
   1   6   7        6.61        4.11      0.94 o
   2   6   7        9.44       11.02      1.40 o
   3   6   7       69.49       80.14      3.45 o
   4   6   7       35.12       47.30      3.19 o
  -7   7   7       62.54       72.46      2.50 o
  -6   7   7      136.41      143.02      4.41 o
  -5   7   7       40.47       40.27      1.92 o
  -4   7   7        0.77        1.02      0.83 o
  -3   7   7       78.90       75.10      2.64 o
  -2   7   7        0.08       -0.94      0.78 o
  -1   7   7        2.43        2.24      0.80 o
   0   7   7        0.00       -0.04      0.73 o
   1   7   7        0.44        1.26      0.82 o
   2   7   7       11.05        9.56      1.23 o
   3   7   7        2.67        3.59      1.20 o
  -6   8   7       52.71       56.12      3.23 o
  -5   8   7       78.45       80.60      2.18 o
  -4   8   7        0.99        0.94      0.80 o
  -3   8   7       18.99       17.19      1.42 o
  -2   8   7        8.83        9.93      1.25 o
  -1   8   7       13.13       15.38      2.76 o
   0   8   7        3.76        4.85      1.17 o
   1   8   7        4.87        4.61      1.17 o
  -3 -12   8        0.33        0.77      0.74 o
  -2 -12   8        5.03        5.85      1.32 o
  -1 -12   8       11.74       11.66      1.51 o
   0 -12   8        0.43       -0.55      0.95 o
   1 -12   8        0.00       -0.01      1.15 o
   2 -12   8        0.12       -0.36      1.22 o
  -5 -11   8        1.16        0.98      1.04 o
  -4 -11   8        2.63        0.65      0.85 o
  -3 -11   8        3.50        2.63      0.83 o
  -2 -11   8        0.19       -0.42      0.63 o
  -1 -11   8        0.26        2.02      1.27 o
   0 -11   8        1.64        1.47      1.19 o
   1 -11   8        3.41        2.28      1.03 o
   2 -11   8       12.99        8.99      1.71 o
   3 -11   8       18.48       21.93      3.54 o
   4 -11   8       30.37       32.80      2.15 o
  -7 -10   8       19.99       24.11      1.90 o
  -6 -10   8        2.86        3.98      1.11 o
  -5 -10   8        0.65        0.70      0.79 o
  -4 -10   8        7.56        5.35      1.18 o
  -3 -10   8       16.46       16.64      1.23 o
  -2 -10   8      110.20      118.92      3.13 o
  -1 -10   8       72.90       69.61      2.12 o
   0 -10   8       38.98       40.82      2.25 o
   1 -10   8       85.26       90.68      4.73 o
   2 -10   8       26.49       27.29      5.55 o
   3 -10   8       13.12       15.15      1.50 o
   4 -10   8       43.67       51.91      2.58 o
   5 -10   8        0.15        1.34      1.09 o
  -8  -9   8        1.31       -0.96      0.89 o
  -7  -9   8       12.28       11.76      1.31 o
  -6  -9   8       89.91       97.02      2.85 o
  -5  -9   8       47.55       52.83      1.71 o
  -4  -9   8        6.37        8.14      1.17 o
  -3  -9   8      124.40      123.09      2.83 o
  -2  -9   8      937.12      902.13     12.55 o
  -1  -9   8      316.68      309.59      6.12 o
   0  -9   8        1.53        0.84      0.62 o
   1  -9   8       73.92       79.40      2.24 o
   2  -9   8        0.42        0.62      0.84 o
   3  -9   8       28.69       28.24      1.92 o
   4  -9   8       99.37       92.39      3.54 o
   5  -9   8        6.18        3.10      1.20 o
   6  -9   8       10.00       13.53      2.82 o
  -9  -8   8        0.22       -0.79      1.01 o
  -8  -8   8        0.00       -1.22      0.81 o
  -7  -8   8        0.49       -0.29      0.80 o
  -6  -8   8       30.43       28.27      1.55 o
  -5  -8   8      119.68      106.39      2.39 o
  -4  -8   8      258.87      256.32      4.35 o
  -3  -8   8        2.11        2.96      0.54 o
  -2  -8   8       10.96        8.71      0.85 o
  -1  -8   8      101.16      104.30      2.15 o
   0  -8   8        5.63        4.38      0.71 o
   1  -8   8       12.12       10.77      0.53 o
   2  -8   8       14.16       17.65      0.83 o
   3  -8   8        6.23        5.27      1.16 o
   4  -8   8      118.03      103.35      2.70 o
   5  -8   8       25.58       22.76      1.21 o
   6  -8   8       14.13       17.16      1.12 o
   7  -8   8       26.95       24.28      2.24 o
  -9  -7   8        0.54       -1.22      0.89 o
  -8  -7   8        0.56        1.40      0.91 o
  -7  -7   8        5.39        7.25      0.93 o
  -6  -7   8       54.71       51.38      1.72 o
  -5  -7   8       56.40       47.21      1.32 o
  -4  -7   8       36.73       34.97      1.03 o
  -3  -7   8      210.08      194.98      3.91 o
  -2  -7   8      195.01      192.50      2.76 o
  -1  -7   8       46.48       45.75      0.97 o
   0  -7   8      159.19      157.01      4.41 o
   1  -7   8       26.92       23.28      0.84 o
   2  -7   8       88.95       88.09      1.86 o
   3  -7   8        1.60        1.92      0.54 o
   4  -7   8       31.43       36.31      2.19 o
   5  -7   8        0.35        0.49      0.65 o
   6  -7   8       96.65       98.10      2.96 o
   7  -7   8        1.21       -0.07      0.81 o
 -10  -6   8        0.03       -1.30      0.87 o
  -9  -6   8        0.06       -1.13      0.75 o
  -8  -6   8        9.53        7.58      0.99 o
  -7  -6   8       26.63       27.49      1.35 o
  -6  -6   8        9.44        7.87      0.85 o
  -5  -6   8       34.89       35.71      1.21 o
  -4  -6   8        5.23        5.22      0.58 o
  -3  -6   8        1.12        0.89      0.46 o
  -2  -6   8        0.71        0.16      0.34 o
  -1  -6   8      142.54      125.80      1.97 o
   0  -6   8        5.73        7.62      0.50 o
   1  -6   8      117.92      118.78      1.87 o
   2  -6   8      314.47      309.22      4.40 o
   3  -6   8       14.78       12.42      0.78 o
   4  -6   8       37.16       38.34      1.46 o
   5  -6   8      132.13      135.11      3.11 o
   6  -6   8       29.27       28.31      1.63 o
   7  -6   8        1.74        0.31      0.86 o
 -10  -5   8       10.84        8.39      1.04 o
  -9  -5   8        6.46        4.57      0.94 o
  -8  -5   8        0.00       -0.11      0.72 o
  -7  -5   8       24.85       22.41      1.24 o
  -6  -5   8      180.80      178.67      3.43 o
  -5  -5   8        1.02        0.11      0.46 o
  -4  -5   8       21.07       19.42      0.93 o
  -3  -5   8       84.08       90.61      1.92 o
  -2  -5   8       59.98       58.42      1.19 o
  -1  -5   8      117.62      120.11      1.76 o
   0  -5   8      114.02      117.42      1.89 o
   1  -5   8        0.05        0.17      0.27 o
   2  -5   8       80.97       80.67      1.51 o
   3  -5   8      110.07      112.33      1.92 o
   4  -5   8       48.02       51.07      1.74 o
   5  -5   8       48.25       54.27      1.90 o
   6  -5   8       72.30       71.09      2.28 o
   7  -5   8        8.10        9.50      1.25 o
   8  -5   8       15.74       15.74      1.53 o
 -10  -4   8        0.06        0.01      0.76 o
  -9  -4   8        0.16       -0.93      0.62 o
  -8  -4   8       83.76       76.90      2.54 o
  -7  -4   8       47.31       46.96      1.63 o
  -6  -4   8       56.61       54.67      1.52 o
  -5  -4   8       80.41       88.83      1.89 o
  -4  -4   8      225.52      222.89      3.77 o
  -3  -4   8      183.71      188.02      3.24 o
  -2  -4   8      197.53      222.92      2.99 o
  -1  -4   8       80.08       79.93      1.40 o
   0  -4   8        2.62        3.64      0.43 o
   1  -4   8      305.62      299.79      3.95 o
   2  -4   8       92.09       91.00      1.76 o
   3  -4   8       59.20       54.13      1.50 o
   4  -4   8        8.86        8.11      0.70 o
   5  -4   8      413.02      405.06      6.33 o
   6  -4   8      283.33      275.21     10.08 o
   7  -4   8       57.84       57.00      2.26 o
   8  -4   8        3.32        3.36      1.05 o
 -11  -3   8        8.60        9.08      1.25 o
 -10  -3   8       12.15       12.35      1.08 o
  -9  -3   8       26.37       27.05      1.35 o
  -8  -3   8       80.92       86.17      2.32 o
  -7  -3   8      179.43      170.93      3.40 o
  -6  -3   8        0.47        0.94      0.51 o
  -5  -3   8       29.75       31.50      0.89 o
  -4  -3   8       56.50       52.25      1.09 o
  -3  -3   8       27.29       16.60      0.72 o
  -2  -3   8      122.61      119.00      1.84 o
  -1  -3   8       21.25       23.99      0.75 o
   0  -3   8       75.78       85.11      1.56 o
   1  -3   8      122.18      127.89      2.44 o
   2  -3   8      599.22      621.10      7.44 o
   3  -3   8      103.05       99.24      1.87 o
   4  -3   8       13.52       15.19      0.76 o
   5  -3   8        2.27        2.27      0.64 o
   6  -3   8        0.86        0.54      0.63 o
   7  -3   8        2.54        2.25      0.89 o
   8  -3   8       26.72       32.86      1.87 o
 -11  -2   8        1.40        0.29      0.93 o
 -10  -2   8        2.58        1.14      0.84 o
  -9  -2   8       11.73       12.01      0.99 o
  -8  -2   8       49.27       49.73      1.65 o
  -7  -2   8       62.80       65.88      1.59 o
  -6  -2   8        0.63        0.98      0.51 o
  -5  -2   8      246.50      238.51      3.71 o
  -4  -2   8      161.17      152.00      2.58 o
  -3  -2   8      117.20      105.80      1.71 o
  -2  -2   8       13.05        7.44      0.43 o
  -1  -2   8       23.63       23.76      0.77 o
   0  -2   8      147.45      152.98      2.45 o
   1  -2   8      357.74      347.35      4.84 o
   2  -2   8      399.34      415.44      5.72 o
   3  -2   8       67.63       67.18      1.80 o
   4  -2   8       10.10       10.55      0.74 o
   5  -2   8        3.08        6.43      0.71 o
   6  -2   8        7.25        8.89      1.10 o
   7  -2   8        6.79        8.65      1.14 o
   8  -2   8        1.92        2.16      1.04 o
 -11  -1   8       14.51       16.92      1.46 o
 -10  -1   8        2.07        0.46      0.82 o
  -9  -1   8      108.37       98.48      2.36 o
  -8  -1   8      161.71      151.07      2.78 o
  -7  -1   8      206.89      194.24      3.20 o
  -6  -1   8        1.07        0.98      0.55 o
  -5  -1   8       29.65       30.51      1.17 o
  -4  -1   8       26.66       25.92      0.78 o
  -3  -1   8        4.34        9.13      0.51 o
  -2  -1   8      135.63      134.63      2.06 o
  -1  -1   8       93.48      106.97      2.14 o
   0  -1   8       62.28       60.64      1.68 o
   1  -1   8       84.45       97.93      2.08 o
   2  -1   8       66.19       70.12      2.02 o
   3  -1   8       36.91       36.81      1.51 o
   4  -1   8        0.20       -0.81      0.57 o
   5  -1   8        0.16        0.68      0.78 o
   6  -1   8        0.30        1.17      0.70 o
   7  -1   8        2.30        2.32      1.34 o
   8  -1   8        2.07        1.94      1.06 o
 -11   0   8       49.03       55.00      2.16 o
 -10   0   8       15.24       13.42      1.24 o
  -9   0   8       66.56       75.75      2.70 o
  -8   0   8      173.53      168.90      4.51 o
  -7   0   8        3.66        3.55      0.58 o
  -6   0   8       54.56       53.03      1.60 o
  -5   0   8       51.18       49.85      1.29 o
  -4   0   8      118.86      113.90      1.93 o
  -3   0   8       27.23       19.51      0.88 o
  -2   0   8       57.62       54.71      1.46 o
  -1   0   8      104.48      118.25      2.35 o
   0   0   8        0.31        0.63      0.44 o
   1   0   8        0.24        0.81      0.53 o
   2   0   8        0.09       -0.37      0.69 o
   3   0   8        0.01       -0.53      0.76 o
   4   0   8        8.22       11.91      1.11 o
   5   0   8       60.50       63.35      3.12 o
   6   0   8        5.56        3.23      0.95 o
   7   0   8       21.52       19.28      3.14 o
 -11   1   8       56.41       57.97      2.62 o
 -10   1   8        0.41        0.38      0.76 o
  -9   1   8       10.20       11.55      1.20 o
  -8   1   8       26.68       29.10      1.32 o
  -7   1   8      128.60      135.28      3.94 o
  -6   1   8       21.18       21.93      0.94 o
  -5   1   8      187.48      185.96      3.05 o
  -4   1   8      120.27      109.91      1.81 o
  -3   1   8        0.11        0.60      0.39 o
  -2   1   8       29.12       29.85      1.02 o
  -1   1   8       15.44       16.15      0.87 o
   0   1   8      158.31      161.69      5.41 o
   1   1   8      345.68      359.18      6.38 o
   2   1   8        3.47        4.89      0.85 o
   3   1   8        2.87        0.88      0.92 o
   4   1   8      294.77      287.05      5.69 o
   5   1   8       52.96       43.39      2.01 o
   6   1   8        7.14        8.64      1.51 o
   7   1   8       18.82       20.71      1.97 o
 -10   2   8        0.29       -0.05      0.87 o
  -9   2   8        4.31        2.21      0.87 o
  -8   2   8       18.56       16.61      1.27 o
  -7   2   8       71.31       72.07      1.79 o
  -6   2   8       28.54       25.36      1.01 o
  -5   2   8       31.48       29.34      1.04 o
  -4   2   8        9.57       11.73      0.72 o
  -3   2   8        3.69        1.74      0.50 o
  -2   2   8        1.86        2.20      0.52 o
  -1   2   8       77.40       75.45      2.43 o
   0   2   8       17.49       13.99      1.00 o
   1   2   8      117.65      107.45      2.75 o
   2   2   8      170.94      162.53      3.68 o
   3   2   8      109.17      104.44      2.88 o
   4   2   8      160.96      133.34      5.05 o
   5   2   8        0.08       -0.44      0.81 o
   6   2   8       17.24       17.99      1.58 o
 -10   3   8        0.33       -0.27      0.93 o
  -9   3   8        4.80        3.02      1.43 o
  -8   3   8        5.90        7.39      1.01 o
  -7   3   8      119.55      117.10      2.42 o
  -6   3   8       44.90       41.68      1.50 o
  -5   3   8       21.98       21.41      0.93 o
  -4   3   8       36.66       37.49      1.27 o
  -3   3   8        2.90        3.61      0.58 o
  -2   3   8       42.18       41.75      1.36 o
  -1   3   8        5.00        4.88      0.66 o
   0   3   8      324.24      311.50      5.74 o
   1   3   8      171.99      170.78      3.78 o
   2   3   8       95.38       82.87      2.49 o
   3   3   8       87.50       82.74      2.58 o
   4   3   8        2.09        1.63      0.90 o
   5   3   8       20.77       21.26      1.60 o
   6   3   8        0.42        0.24      1.00 o
  -9   4   8        0.42        0.72      0.94 o
  -8   4   8       10.42       13.19      1.46 o
  -7   4   8        5.79        3.82      0.68 o
  -6   4   8       28.35       27.53      1.26 o
  -5   4   8       39.04       40.72      1.62 o
  -4   4   8        0.33        0.73      0.62 o
  -3   4   8      264.84      250.28      4.25 o
  -2   4   8       39.30       41.64      1.42 o
  -1   4   8       26.69       27.15      1.46 o
   0   4   8      686.43      672.48     10.98 o
   1   4   8       17.43       19.00      1.55 o
   2   4   8        2.93        0.67      0.80 o
   3   4   8        0.01       -0.29      0.77 o
   4   4   8        0.91        0.31      0.85 o
   5   4   8        6.07        7.73      1.69 o
  -9   5   8       12.39       14.23      1.47 o
  -8   5   8        0.45        0.55      0.90 o
  -7   5   8       42.53       44.76      1.87 o
  -6   5   8       65.17       64.97      4.11 o
  -5   5   8       42.45       41.00      1.67 o
  -4   5   8        0.01       -0.35      0.63 o
  -3   5   8       17.77       15.19      1.16 o
  -2   5   8      170.41      179.13      3.98 o
  -1   5   8      822.80      832.03     13.54 o
   0   5   8      251.65      244.43      5.06 o
   1   5   8        0.97        1.32      0.95 o
   2   5   8        0.16       -1.11      0.90 o
   3   5   8       29.02       30.17      2.17 o
   4   5   8        7.78        8.04      1.50 o
  -8   6   8        7.79        8.33      1.20 o
  -7   6   8       79.13       77.89      2.76 o
  -6   6   8      129.30      137.29      3.25 o
  -5   6   8        6.72        5.08      1.06 o
  -4   6   8      255.86      249.30      5.77 o
  -3   6   8       80.40       88.24      2.57 o
  -2   6   8        0.92        3.70      0.90 o
  -1   6   8       24.00       18.86      1.33 o
   0   6   8        8.51        6.98      1.07 o
   1   6   8        5.52        4.96      1.01 o
   2   6   8        1.93        3.02      1.59 o
   3   6   8        9.62        7.90      1.48 o
  -7   7   8        0.11        0.56      1.32 o
  -6   7   8        2.71        3.94      0.86 o
  -5   7   8       15.39       15.20      1.43 o
  -4   7   8       22.04       21.21      1.58 o
  -3   7   8        8.90        9.37      1.26 o
  -2   7   8       11.24       11.53      1.35 o
  -1   7   8       14.43       14.10      1.45 o
   0   7   8       32.92       35.03      2.11 o
   1   7   8        9.26       10.37      1.41 o
   2   7   8        3.88        4.37      1.25 o
  -4   8   8        4.09        4.83      1.28 o
  -3   8   8        6.23        5.73      1.16 o
  -2   8   8        4.55        3.43      1.12 o
  -1   8   8        2.40        4.38      1.19 o
  -3 -12   9        2.17        1.83      0.99 o
  -2 -12   9        1.98        0.35      1.11 o
  -1 -12   9        6.53        4.13      1.56 o
   0 -12   9        8.84        9.37      1.78 o
   1 -12   9       88.25       93.32      4.59 o
  -5 -11   9        2.75        0.86      1.65 o
  -4 -11   9        8.18        8.08      1.56 o
  -3 -11   9        2.85        3.09      1.15 o
  -2 -11   9       59.68       57.02      2.07 o
  -1 -11   9       19.68       21.80      1.31 o
   0 -11   9        2.82        4.37      1.51 o
   1 -11   9        4.80        6.71      1.31 o
   2 -11   9        1.48        0.98      1.05 o
   3 -11   9       21.54       25.86      1.97 o
  -6 -10   9        0.48        1.05      0.99 o
  -5 -10   9        0.06        0.78      0.90 o
  -4 -10   9       40.12       41.63      2.85 o
  -3 -10   9        7.17        9.52      0.95 o
  -2 -10   9        8.61       10.44      1.26 o
  -1 -10   9        0.01       -1.04      0.69 o
   0 -10   9       16.71       16.75      1.18 o
   1 -10   9       22.65       23.96      1.83 o
   2 -10   9        1.65        2.13      1.08 o
   3 -10   9       29.23       32.72      3.23 o
   4 -10   9        9.75        9.61      1.62 o
  -8  -9   9       15.82       13.87      1.51 o
  -7  -9   9        2.44        2.74      1.08 o
  -6  -9   9       12.27        7.89      1.11 o
  -5  -9   9       49.73       62.11      3.08 o
  -4  -9   9      129.07      137.79      2.83 o
  -3  -9   9       38.17       37.54      1.25 o
  -2  -9   9       99.21       97.24      2.41 o
  -1  -9   9        0.03        0.25      0.91 o
   0  -9   9       17.98       16.37      1.12 o
   1  -9   9        5.78        7.54      1.21 o
   2  -9   9       83.09       81.27      2.28 o
   3  -9   9      255.70      246.53      6.94 o
   4  -9   9       70.70       55.83      2.83 o
   5  -9   9       30.19       25.81      2.11 o
  -8  -8   9        6.65        6.14      1.16 o
  -7  -8   9       40.83       39.04      1.88 o
  -6  -8   9       22.61       17.86      1.32 o
  -5  -8   9       18.29       17.20      1.22 o
  -4  -8   9       19.75       20.05      0.98 o
  -3  -8   9      165.70      160.22      4.65 o
  -2  -8   9        9.71        8.11      0.77 o
  -1  -8   9       46.44       43.92      1.30 o
   0  -8   9       42.85       42.36      1.17 o
   1  -8   9       24.71       22.16      1.10 o
   2  -8   9        8.53        7.95      1.74 o
   3  -8   9       47.61       50.23      3.00 o
   4  -8   9        4.81        2.66      0.75 o
   5  -8   9       34.85       31.97      1.59 o
   6  -8   9       23.15       24.02      1.63 o
  -9  -7   9        0.87       -0.40      0.90 o
  -8  -7   9        2.10        1.86      0.95 o
  -7  -7   9       27.52       29.17      1.44 o
  -6  -7   9       54.74       56.19      1.82 o
  -5  -7   9      255.80      253.75      4.05 o
  -4  -7   9        0.98        1.25      0.53 o
  -3  -7   9       46.35       44.21      1.37 o
  -2  -7   9      100.67       96.06      2.16 o
  -1  -7   9      294.08      297.43      3.67 o
   0  -7   9      232.40      233.11      3.44 o
   1  -7   9       59.85       58.18      1.74 o
   2  -7   9        0.26        0.20      0.53 o
   3  -7   9       48.71       42.67      1.55 o
   4  -7   9       44.76       38.73      1.73 o
   5  -7   9        0.98        1.69      0.97 o
   6  -7   9       19.42       19.68      1.47 o
 -10  -6   9        0.10       -0.98      1.03 o
  -9  -6   9       11.57       12.82      1.23 o
  -8  -6   9      159.07      147.35      3.32 o
  -7  -6   9       32.98       25.05      1.33 o
  -6  -6   9        0.03        0.13      0.64 o
  -5  -6   9       31.68       31.16      1.17 o
  -4  -6   9       27.83       28.94      1.39 o
  -3  -6   9        4.47        3.27      0.55 o
  -2  -6   9        2.29        4.17      1.20 o
  -1  -6   9       19.33       16.99      0.92 o
   0  -6   9       28.23       23.52      0.82 o
   1  -6   9      470.77      468.40      5.82 o
   2  -6   9        5.20        5.78      0.75 o
   3  -6   9      123.94      116.98      2.77 o
   4  -6   9      117.38      122.48      2.94 o
   5  -6   9       92.12       90.67      2.89 o
   6  -6   9        2.51       -0.33      1.12 o
   7  -6   9        0.16       -1.45      1.88 o
 -10  -5   9       24.06       24.46      1.93 o
  -9  -5   9        1.35        0.09      0.75 o
  -8  -5   9       15.90       15.51      1.20 o
  -7  -5   9       30.55       32.40      1.82 o
  -6  -5   9       39.92       35.35      1.31 o
  -5  -5   9        0.00        0.37      0.52 o
  -4  -5   9       10.75       17.10      0.91 o
  -3  -5   9      140.06      150.28      2.79 o
  -2  -5   9      180.24      184.96      2.89 o
  -1  -5   9        0.04       -0.43      0.39 o
   0  -5   9       20.92       18.82      0.80 o
   1  -5   9      327.84      327.12      4.32 o
   2  -5   9        8.54        8.13      0.90 o
   3  -5   9       78.57       74.42      2.15 o
   4  -5   9       38.57       33.58      1.52 o
   5  -5   9       15.39       14.20      1.50 o
   6  -5   9        1.11        2.43      0.96 o
   7  -5   9       27.38       31.05      1.95 o
 -10  -4   9       13.60       11.25      1.20 o
  -9  -4   9       10.14       10.52      1.09 o
  -8  -4   9       94.79       97.50      2.56 o
  -7  -4   9        1.75        0.82      0.68 o
  -6  -4   9       64.25       61.67      1.68 o
  -5  -4   9        1.45        0.80      0.63 o
  -4  -4   9      101.26      109.63      2.34 o
  -3  -4   9      807.80      843.86     11.80 o
  -2  -4   9       98.48      107.86      1.94 o
  -1  -4   9       44.42       34.83      1.19 o
   0  -4   9       60.40       58.82      1.53 o
   1  -4   9        7.42        7.87      0.69 o
   2  -4   9       31.77       29.50      1.18 o
   3  -4   9        4.18        3.51      0.66 o
   4  -4   9       20.76       21.97      1.31 o
   5  -4   9       24.67       26.13      1.60 o
   6  -4   9       22.56       18.78      1.39 o
   7  -4   9        1.05        3.40      0.96 o
 -10  -3   9        5.41        4.70      1.00 o
  -9  -3   9        1.40        1.15      0.76 o
  -8  -3   9        0.06        0.80      0.71 o
  -7  -3   9      132.98      134.21      2.72 o
  -6  -3   9      474.51      433.96      6.23 o
  -5  -3   9      201.15      193.56      3.24 o
  -4  -3   9       13.28       13.53      0.76 o
  -3  -3   9       41.55       41.72      1.28 o
  -2  -3   9       25.16       29.13      0.82 o
  -1  -3   9        1.05        0.02      0.32 o
   0  -3   9       15.62       15.02      0.65 o
   1  -3   9      191.23      188.41      2.95 o
   2  -3   9      143.90      140.75      2.41 o
   3  -3   9        4.92        4.48      0.55 o
   4  -3   9        2.29        2.63      0.53 o
   5  -3   9       67.19       60.38      1.85 o
   6  -3   9       15.98       15.54      1.32 o
   7  -3   9        0.36       -0.02      0.86 o
 -11  -2   9       20.95       22.08      1.98 o
 -10  -2   9        0.01       -0.21      0.92 o
  -9  -2   9        7.80       10.28      1.10 o
  -8  -2   9       21.27       17.44      1.54 o
  -7  -2   9     1095.41     1121.73     14.40 o
  -6  -2   9      447.71      445.26      6.96 o
  -5  -2   9        4.16        5.11      0.70 o
  -4  -2   9      280.00      271.70      4.10 o
  -3  -2   9       11.06       10.01      0.52 o
  -2  -2   9        7.79        7.18      0.52 o
  -1  -2   9       14.09       13.42      0.64 o
   0  -2   9        7.24        8.82      0.78 o
   1  -2   9       84.99       87.30      1.76 o
   2  -2   9       46.06       44.27      1.25 o
   3  -2   9        0.31       -0.60      0.71 o
   4  -2   9        5.94        4.38      0.79 o
   5  -2   9      246.31      233.86      3.91 o
   6  -2   9        7.93        6.75      1.10 o
   7  -2   9       60.33       56.05      2.36 o
 -11  -1   9        0.32       -0.18      1.04 o
 -10  -1   9       44.94       48.58      2.25 o
  -9  -1   9       72.63       84.82      2.86 o
  -8  -1   9      100.05       94.97      2.49 o
  -7  -1   9      646.18      637.68      9.05 o
  -6  -1   9      134.36      129.98      2.79 o
  -5  -1   9        0.13       -0.04      0.48 o
  -4  -1   9        4.59        6.16      0.50 o
  -3  -1   9       37.70       39.01      1.03 o
  -2  -1   9        0.19       -0.15      0.32 o
  -1  -1   9      210.85      198.95      3.12 o
   0  -1   9      168.14      162.75      3.01 o
   1  -1   9       35.63       35.49      1.28 o
   2  -1   9       93.41       93.22      2.17 o
   3  -1   9       17.92       16.10      1.23 o
   4  -1   9      202.70      193.12      4.23 o
   5  -1   9       80.68       87.50      2.70 o
   6  -1   9        0.89        0.80      0.89 o
   7  -1   9        2.49        0.73      1.16 o
 -10   0   9      191.35      201.05      4.77 o
  -9   0   9      115.36      109.19      4.28 o
  -8   0   9       96.60      103.04      2.57 o
  -7   0   9       11.27       11.62      0.90 o
  -6   0   9        3.54        3.16      0.69 o
  -5   0   9       83.72       81.92      1.76 o
  -4   0   9      316.26      341.68      4.94 o
  -3   0   9        0.02       -0.10      0.24 o
  -2   0   9       14.32       18.66      0.93 o
  -1   0   9       50.95       60.78      1.66 o
   0   0   9      189.00      197.45      3.57 o
   1   0   9      295.19      300.85      7.48 o
   2   0   9        3.72        2.16      0.75 o
   3   0   9       21.57       22.60      1.39 o
   4   0   9      111.39      108.42      3.02 o
   5   0   9        0.07       -0.33      0.86 o
   6   0   9        0.21       -1.10      0.89 o
   7   0   9        2.87        4.20      1.43 o
 -10   1   9       11.19       13.19      1.42 o
  -9   1   9       73.58       69.45      2.78 o
  -8   1   9       10.47       10.17      1.62 o
  -7   1   9        2.99        3.57      0.66 o
  -6   1   9        0.54       -0.67      0.65 o
  -5   1   9       33.41       35.94      1.17 o
  -4   1   9      109.50      118.23      1.97 o
  -3   1   9      111.92      118.34      2.47 o
  -2   1   9       10.26       11.58      0.74 o
  -1   1   9       16.18       16.34      0.96 o
   0   1   9      915.85      907.20     15.18 o
   1   1   9      397.08      377.54      6.10 o
   2   1   9        0.90        1.48      1.00 o
   3   1   9        5.43        6.27      1.04 o
   4   1   9       66.80       56.42      2.25 o
   5   1   9       58.47       57.00      2.32 o
   6   1   9        4.05        2.33      1.06 o
 -10   2   9       19.46       22.04      1.62 o
  -9   2   9        0.06       -0.01      0.88 o
  -8   2   9       19.41       21.87      1.45 o
  -7   2   9       63.71       59.67      1.66 o
  -6   2   9       11.13       12.67      0.83 o
  -5   2   9        0.56        0.71      0.51 o
  -4   2   9       11.92        9.93      0.79 o
  -3   2   9       11.95        7.54      0.72 o
  -2   2   9       22.37       20.96      1.12 o
  -1   2   9       13.87       13.29      1.08 o
   0   2   9      554.93      565.68      9.50 o
   1   2   9       14.88       16.83      1.26 o
   2   2   9       49.35       44.71      1.89 o
   3   2   9       12.16       11.83      1.24 o
   4   2   9        6.16        8.05      1.19 o
   5   2   9        4.32        6.01      1.29 o
   6   2   9        2.74        3.51      1.39 o
 -10   3   9        7.11        8.03      1.56 o
  -9   3   9       23.94       23.17      1.79 o
  -8   3   9        0.12        0.30      0.78 o
  -7   3   9       69.20       70.30      1.86 o
  -6   3   9       38.48       39.02      1.55 o
  -5   3   9       30.88       32.11      1.35 o
  -4   3   9       97.03       95.27      2.21 o
  -3   3   9       69.21       70.46      1.89 o
  -2   3   9        0.00       -0.25      0.53 o
  -1   3   9      311.79      300.95      5.09 o
   0   3   9       43.96       44.35      1.88 o
   1   3   9       46.94       45.96      1.86 o
   2   3   9       20.23       16.59      1.32 o
   3   3   9        0.15       -0.20      0.80 o
   4   3   9        1.18        0.43      1.20 o
   5   3   9        5.37        6.51      1.30 o
  -9   4   9       32.46       29.70      1.98 o
  -8   4   9       41.40       45.50      2.56 o
  -7   4   9       16.56       14.88      1.00 o
  -6   4   9       13.73       13.32      1.14 o
  -5   4   9       14.05       13.80      1.14 o
  -4   4   9      168.10      161.00      3.63 o
  -3   4   9        6.21        6.67      0.95 o
  -2   4   9        1.94        2.00      0.79 o
  -1   4   9        2.55        3.60      0.76 o
   0   4   9       86.87       85.46      2.55 o
   1   4   9       18.29       15.93      1.29 o
   2   4   9       22.17       20.81      1.49 o
   3   4   9        0.37        0.66      1.09 o
   4   4   9        4.03        9.54      1.57 o
  -8   5   9        7.58        8.71      1.15 o
  -7   5   9        9.79        9.33      1.05 o
  -6   5   9        0.17        1.48      0.98 o
  -5   5   9       47.69       41.49      1.75 o
  -4   5   9       15.17       13.57      1.18 o
  -3   5   9      153.78      147.09      3.54 o
  -2   5   9      184.79      194.99      4.32 o
  -1   5   9       35.67       41.74      1.87 o
   0   5   9       27.19       26.64      1.62 o
   1   5   9        6.34        9.50      1.38 o
   2   5   9        4.59        6.74      1.45 o
   3   5   9       45.57       61.50      2.89 o
  -7   6   9       27.42       27.17      2.15 o
  -6   6   9      146.87      144.85      4.10 o
  -5   6   9       90.16       93.96      3.31 o
  -4   6   9        9.26        5.92      1.18 o
  -3   6   9        4.78        5.55      1.17 o
  -2   6   9        0.48       -0.27      0.76 o
  -1   6   9       14.82       13.99      1.30 o
   0   6   9        7.08        6.05      1.53 o
   1   6   9        5.96        7.29      1.19 o
   2   6   9        4.49        5.11      1.33 o
  -5   7   9        6.58        8.76      1.40 o
  -4   7   9        6.46        7.60      1.44 o
  -3   7   9       19.58       18.92      1.62 o
  -2   7   9        1.81        2.94      1.38 o
  -1   7   9       27.70       28.42      2.03 o
   0   7   9        1.76        1.81      1.15 o
  -1 -12  10        0.12        0.25      1.41 o
  -5 -11  10        0.79        0.85      0.95 o
  -4 -11  10       11.76        9.88      1.73 o
  -3 -11  10        1.29        3.86      1.13 o
  -2 -11  10       30.04       28.99      1.84 o
  -1 -11  10        0.20        1.02      0.75 o
   0 -11  10       12.76       12.86      2.00 o
   1 -11  10        0.91        1.02      1.16 o
   2 -11  10        0.26        0.54      1.06 o
  -6 -10  10       34.87       34.00      2.06 o
  -5 -10  10       35.57       41.43      3.67 o
  -4 -10  10        0.73        0.64      0.90 o
  -3 -10  10      133.00      121.68      5.30 o
  -2 -10  10       26.57       29.03      1.86 o
  -1 -10  10       25.52       27.39      1.74 o
   0 -10  10        0.58        1.03      0.69 o
   1 -10  10        5.23        5.53      0.76 o
   2 -10  10        1.30        2.17      1.11 o
   3 -10  10        1.10        0.48      2.10 o
   4 -10  10        6.38        5.22      1.43 o
  -7  -9  10        3.11        3.07      1.12 o
  -6  -9  10        1.46        2.82      1.01 o
  -5  -9  10        7.78       11.42      1.15 o
  -4  -9  10       22.88       22.44      1.48 o
  -3  -9  10        0.02       -0.13      0.62 o
  -2  -9  10       15.31       13.62      1.38 o
  -1  -9  10        8.32        9.58      1.06 o
   0  -9  10        0.05       -0.16      0.70 o
   1  -9  10       42.60       42.80      1.76 o
   2  -9  10        5.16        6.92      0.90 o
   3  -9  10        1.93        2.99      0.75 o
   4  -9  10        1.82        1.27      1.26 o
   5  -9  10       85.65       96.93      4.84 o
  -8  -8  10       25.02       33.24      2.50 o
  -7  -8  10       90.08       94.09      2.89 o
  -6  -8  10       20.42       23.35      1.47 o
  -5  -8  10       84.84       79.11      2.43 o
  -4  -8  10       19.35       18.54      1.11 o
  -3  -8  10       49.18       46.30      2.75 o
  -2  -8  10        0.47        0.45      0.63 o
  -1  -8  10       38.38       39.95      1.91 o
   0  -8  10        1.87        3.06      0.71 o
   1  -8  10       51.89       49.32      3.37 o
   2  -8  10       17.45       16.66      2.28 o
   3  -8  10        1.64        0.96      0.74 o
   4  -8  10       13.71       13.87      1.20 o
   5  -8  10       78.27       80.89      2.71 o
  -9  -7  10        3.75        5.96      1.19 o
  -8  -7  10        0.03        0.27      0.86 o
  -7  -7  10        5.07        4.27      1.00 o
  -6  -7  10      105.31      109.43      2.62 o
  -5  -7  10       44.53       50.15      1.55 o
  -4  -7  10        4.33        1.93      0.67 o
  -3  -7  10        7.65        6.51      0.82 o
  -2  -7  10        0.69        0.72      0.50 o
  -1  -7  10       34.01       35.67      1.09 o
   0  -7  10       90.85      107.31      2.61 o
   1  -7  10       32.74       36.78      1.49 o
   2  -7  10       15.95       12.95      1.01 o
   3  -7  10        5.09        3.96      0.90 o
   4  -7  10       20.67       21.31      1.44 o
   5  -7  10        2.05        3.02      0.94 o
   6  -7  10       66.32       74.82      4.12 o
  -9  -6  10       17.29       18.23      2.26 o
  -8  -6  10       38.51       36.82      1.75 o
  -7  -6  10        4.53        4.71      0.89 o
  -6  -6  10       61.63       61.24      1.73 o
  -5  -6  10       98.47       98.31      3.47 o
  -4  -6  10        0.33        0.26      0.59 o
  -3  -6  10      173.41      169.42      3.13 o
  -2  -6  10        7.26        5.07      0.52 o
  -1  -6  10       96.52       98.91      2.42 o
   0  -6  10      295.22      294.05      5.35 o
   1  -6  10      106.87      103.51      2.86 o
   2  -6  10      109.18      103.78      2.62 o
   3  -6  10       17.93       16.91      1.28 o
   4  -6  10        3.93        3.57      1.18 o
   5  -6  10        8.49       10.05      1.24 o
   6  -6  10       15.00        9.98      1.31 o
 -10  -5  10        8.45        9.49      1.26 o
  -9  -5  10        0.85        0.66      0.81 o
  -8  -5  10       39.42       40.13      1.70 o
  -7  -5  10       15.88       18.17      1.20 o
  -6  -5  10      147.89      151.77      2.91 o
  -5  -5  10       88.55       83.54      2.12 o
  -4  -5  10      110.35      113.94      2.48 o
  -3  -5  10       55.03       52.99      1.51 o
  -2  -5  10       15.52       14.53      0.72 o
  -1  -5  10       65.50       64.20      1.65 o
   0  -5  10      267.28      262.42      5.11 o
   1  -5  10        1.80        1.21      0.55 o
   2  -5  10       10.21        9.97      0.88 o
   3  -5  10       16.66       16.81      2.25 o
   4  -5  10       33.42       33.74      1.96 o
   5  -5  10        0.09       -0.30      0.74 o
   6  -5  10        6.00        5.79      1.15 o
 -10  -4  10        3.82        4.77      1.05 o
  -9  -4  10        0.98        0.31      0.78 o
  -8  -4  10        2.76        2.10      0.82 o
  -7  -4  10       49.30       49.33      2.19 o
  -6  -4  10       48.05       46.80      1.71 o
  -5  -4  10       29.97       28.00      1.22 o
  -4  -4  10      363.58      325.46      5.27 o
  -3  -4  10        0.16        0.39      0.47 o
  -2  -4  10        1.97        1.68      0.45 o
  -1  -4  10       82.53       72.19      1.99 o
   0  -4  10      175.88      176.87      3.23 o
   1  -4  10       57.52       54.24      1.61 o
   2  -4  10      119.56      126.27      2.67 o
   3  -4  10      167.69      166.99      4.00 o
   4  -4  10       80.87       77.64      2.45 o
   5  -4  10        5.68        3.46      0.94 o
   6  -4  10        9.28       11.94      1.29 o
 -10  -3  10        6.07        5.45      1.07 o
  -9  -3  10       43.09       42.37      2.11 o
  -8  -3  10       12.29       13.26      1.14 o
  -7  -3  10      122.33      127.91      2.77 o
  -6  -3  10       53.01       50.16      1.71 o
  -5  -3  10       99.66      102.27      2.38 o
  -4  -3  10        3.15        6.70      0.65 o
  -3  -3  10        0.08        0.18      0.40 o
  -2  -3  10       35.94       28.39      1.03 o
  -1  -3  10       33.98       30.66      1.16 o
   0  -3  10      121.08      118.27      2.14 o
   1  -3  10       52.63       48.00      1.23 o
   2  -3  10      264.51      260.57      3.98 o
   3  -3  10      101.65      106.66      2.12 o
   4  -3  10        0.07       -0.69      0.70 o
   5  -3  10       15.83       15.44      1.32 o
   6  -3  10       43.36       45.84      2.09 o
 -10  -2  10       58.25       52.61      2.62 o
  -9  -2  10       37.20       37.37      1.72 o
  -8  -2  10        0.01        0.68      0.76 o
  -7  -2  10      231.08      249.03      4.63 o
  -6  -2  10       32.12       26.78      1.32 o
  -5  -2  10        4.40        4.58      0.74 o
  -4  -2  10       14.75       11.98      0.77 o
  -3  -2  10       22.70       23.48      0.81 o
  -2  -2  10       87.64       92.77      1.81 o
  -1  -2  10       19.72       19.83      0.82 o
   0  -2  10       32.21       34.74      1.09 o
   1  -2  10        0.27       -0.57      0.42 o
   2  -2  10        0.17       -0.67      0.45 o
   3  -2  10      104.40      103.85      2.54 o
   4  -2  10        1.92        1.54      0.77 o
   5  -2  10       40.83       42.82      2.28 o
   6  -2  10       52.85       66.42      2.54 o
 -10  -1  10       21.60       19.90      1.65 o
  -9  -1  10      299.30      289.08      6.05 o
  -8  -1  10        3.16        2.49      0.78 o
  -7  -1  10       11.81       12.54      0.97 o
  -6  -1  10       58.63       57.79      2.74 o
  -5  -1  10        3.93        2.40      0.46 o
  -4  -1  10        2.62        1.96      0.49 o
  -3  -1  10       23.69       25.80      1.13 o
  -2  -1  10      189.22      195.93      3.15 o
  -1  -1  10      117.86      126.01      2.32 o
   0  -1  10      169.26      169.36      3.23 o
   1  -1  10       35.28       31.52      1.29 o
   2  -1  10       42.51       41.42      1.52 o
   3  -1  10      191.86      196.55      4.38 o
   4  -1  10       63.37       62.70      2.32 o
   5  -1  10       58.74       65.77      4.17 o
   6  -1  10       66.40       83.51      3.42 o
 -10   0  10        6.48        7.13      1.31 o
  -9   0  10       22.82       26.87      1.74 o
  -8   0  10       19.34       19.44      1.15 o
  -7   0  10        6.85        7.15      0.91 o
  -6   0  10        4.59        5.63      0.80 o
  -5   0  10        2.43        0.95      0.49 o
  -4   0  10       47.05       49.39      1.40 o
  -3   0  10       69.36       71.29      1.52 o
  -2   0  10        6.01        8.35      0.83 o
  -1   0  10      216.94      199.74      3.70 o
   0   0  10      181.21      181.93      3.55 o
   1   0  10        0.48       -0.10      0.62 o
   2   0  10       82.55       79.28      2.19 o
   3   0  10       14.14       13.26      1.28 o
   4   0  10       21.88       26.02      1.64 o
   5   0  10       35.62       48.38      2.26 o
   6   0  10       27.86       34.73      2.38 o
 -10   1  10        2.37        2.59      1.09 o
  -9   1  10       17.89       15.18      1.44 o
  -8   1  10        0.45       -0.09      0.71 o
  -7   1  10        0.01        0.34      0.73 o
  -6   1  10        9.28        9.89      0.96 o
  -5   1  10       24.38       25.63      1.06 o
  -4   1  10       68.24       64.45      1.66 o
  -3   1  10       13.79       12.84      0.90 o
  -2   1  10        4.97        3.35      0.67 o
  -1   1  10      170.76      169.20      3.76 o
   0   1  10      230.44      243.11      4.93 o
   1   1  10        0.14        1.15      0.82 o
   2   1  10       38.21       41.47      1.89 o
   3   1  10        2.22        0.26      1.40 o
   4   1  10       28.47       24.60      1.94 o
   5   1  10       46.03       42.85      2.21 o
  -9   2  10        0.09       -0.04      0.89 o
  -8   2  10        0.35        0.12      0.72 o
  -7   2  10        0.36       -0.56      0.66 o
  -6   2  10        1.48        0.74      0.62 o
  -5   2  10        8.66        8.70      0.90 o
  -4   2  10       99.16      106.63      2.46 o
  -3   2  10       15.42       17.69      1.04 o
  -2   2  10       61.07       60.72      1.80 o
  -1   2  10        4.96        2.24      0.80 o
   0   2  10       25.22       21.45      1.93 o
   1   2  10       28.01       29.45      1.63 o
   2   2  10       50.97       46.24      2.37 o
   3   2  10        0.86       -1.36      0.91 o
   4   2  10        1.03        0.32      1.02 o
   5   2  10        1.65        3.37      1.16 o
  -9   3  10        6.50        5.06      2.01 o
  -8   3  10       23.33       25.05      1.40 o
  -7   3  10        4.61        2.49      0.78 o
  -6   3  10        0.11        0.29      0.62 o
  -5   3  10        9.79        5.14      0.88 o
  -4   3  10        9.84        9.83      1.02 o
  -3   3  10        2.29        1.88      0.69 o
  -2   3  10       52.76       50.39      1.71 o
  -1   3  10        0.25        1.45      0.73 o
   0   3  10       35.50       38.87      1.78 o
   1   3  10        1.98        1.23      0.92 o
   2   3  10        2.67        2.72      0.94 o
   3   3  10        6.84        6.78      1.18 o
   4   3  10        1.30        2.26      1.13 o
  -8   4  10       25.28       29.47      1.94 o
  -7   4  10        9.49        9.80      1.16 o
  -6   4  10       18.96       14.73      1.22 o
  -5   4  10        1.79        2.55      0.87 o
  -4   4  10        8.35        7.25      1.02 o
  -3   4  10       18.52       20.97      2.06 o
  -2   4  10       49.83       49.60      2.03 o
  -1   4  10       62.07       62.83      2.31 o
   0   4  10       26.71       26.90      1.87 o
   1   4  10        3.66        3.29      1.20 o
   2   4  10       26.75       28.81      2.08 o
   3   4  10        6.21        5.99      1.48 o
  -7   5  10        2.60        1.72      1.16 o
  -6   5  10       31.62       29.56      1.89 o
  -5   5  10        3.00        1.66      1.13 o
  -4   5  10       32.44       32.82      1.68 o
  -3   5  10        8.38       10.37      1.21 o
  -2   5  10       34.34       33.52      1.76 o
  -1   5  10       57.78       59.74      2.92 o
   0   5  10        0.10        0.29      0.89 o
   1   5  10        5.51        8.38      1.88 o
   2   5  10        1.63        1.89      1.23 o
  -6   6  10       51.24       58.28      2.78 o
  -5   6  10       37.10       41.59      2.24 o
  -4   6  10       35.58       37.76      2.14 o
  -3   6  10       32.49       30.54      2.60 o
  -2   6  10        0.69        0.52      0.99 o
  -1   6  10       11.07       11.38      1.36 o
   0   6  10        0.17       -0.12      0.96 o
  -4 -11  11        2.23        2.09      1.12 o
  -3 -11  11       43.28       41.89      3.30 o
  -2 -11  11        5.39        5.61      1.19 o
  -1 -11  11       76.44       85.89      3.13 o
   0 -11  11       20.55       23.09      1.38 o
   1 -11  11        0.01       -0.29      1.09 o
  -6 -10  11       16.51       18.91      1.70 o
  -5 -10  11       16.27       18.06      1.95 o
  -4 -10  11      103.78      100.46      3.99 o
  -3 -10  11      101.02      100.21      5.45 o
  -2 -10  11        0.57       -0.55      0.90 o
  -1 -10  11        2.98        1.74      0.93 o
   0 -10  11        0.46        0.00      0.72 o
   1 -10  11        2.89        3.52      1.00 o
   2 -10  11        2.04        1.88      1.07 o
   3 -10  11       32.13       30.83      2.35 o
  -7  -9  11      105.14      118.40      3.65 o
  -6  -9  11       49.96       53.94      2.19 o
  -5  -9  11        2.62        2.46      0.86 o
  -4  -9  11       34.35       34.61      1.47 o
  -3  -9  11       10.05        6.06      1.07 o
  -2  -9  11        1.99        1.59      1.03 o
  -1  -9  11       17.18       14.19      1.24 o
   0  -9  11        0.37       -0.56      1.51 o
   1  -9  11        1.11        2.11      0.81 o
   2  -9  11       67.42       68.82      2.41 o
   3  -9  11      110.68      112.20      5.63 o
   4  -9  11        7.45        8.17      1.36 o
  -8  -8  11       13.13       13.78      1.49 o
  -7  -8  11       23.44       18.62      1.49 o
  -6  -8  11        1.08        0.94      0.85 o
  -5  -8  11        2.26        4.23      0.83 o
  -4  -8  11        1.87        2.40      0.78 o
  -3  -8  11        5.74        5.18      0.79 o
  -2  -8  11       51.49       50.30      2.56 o
  -1  -8  11      523.09      528.44      8.92 o
   0  -8  11      492.64      505.86      8.59 o
   1  -8  11       50.64       49.77      3.56 o
   2  -8  11       87.47       90.96      2.86 o
   3  -8  11       49.02       57.85      2.31 o
   4  -8  11       66.43       78.22      2.75 o
  -8  -7  11       13.57       15.47      1.45 o
  -7  -7  11       11.37       13.45      1.29 o
  -6  -7  11        0.15       -0.28      0.71 o
  -5  -7  11        1.26        0.64      0.65 o
  -4  -7  11       51.65       48.74      1.79 o
  -3  -7  11      170.02      163.17      3.50 o
  -2  -7  11        0.02        0.39      0.48 o
  -1  -7  11      236.96      229.16      4.53 o
   0  -7  11      295.67      276.63      5.25 o
   1  -7  11        0.01       -0.92      0.61 o
   2  -7  11       68.09       66.10      2.30 o
   3  -7  11       50.52       49.24      2.12 o
   4  -7  11       12.93       15.54      1.37 o
   5  -7  11        0.06       -1.39      1.64 o
  -9  -6  11        1.34        2.37      1.08 o
  -8  -6  11        3.45        3.27      0.92 o
  -7  -6  11       27.34       26.01      1.41 o
  -6  -6  11        0.58       -0.67      0.63 o
  -5  -6  11       48.15       44.39      1.59 o
  -4  -6  11      254.91      253.89      4.76 o
  -3  -6  11      112.54      108.97      2.39 o
  -2  -6  11        7.47        6.48      0.59 o
  -1  -6  11      133.48      133.00      3.08 o
   0  -6  11        0.02        0.21      0.62 o
   1  -6  11        0.73        0.42      0.68 o
   2  -6  11        0.00        0.64      0.71 o
   3  -6  11        6.84        7.76      0.98 o
   4  -6  11       18.50       17.49      1.45 o
   5  -6  11        0.02       -0.33      0.84 o
  -9  -5  11        2.75        2.73      0.92 o
  -8  -5  11       22.80       23.08      1.90 o
  -7  -5  11       23.80       23.93      1.25 o
  -6  -5  11       12.84       13.05      1.05 o
  -5  -5  11        8.89        8.57      0.87 o
  -4  -5  11        1.42        0.01      0.56 o
  -3  -5  11        3.51        2.70      0.59 o
  -2  -5  11       90.38       90.79      1.87 o
  -1  -5  11       33.52       30.56      1.21 o
   0  -5  11       20.41       18.64      1.01 o
   1  -5  11        1.04        1.41      0.61 o
   2  -5  11      104.82      100.86      2.70 o
   3  -5  11      178.73      177.51      3.98 o
   4  -5  11       28.58       28.60      1.59 o
   5  -5  11        8.22        3.87      0.99 o
 -10  -4  11        3.76        3.68      1.09 o
  -9  -4  11        2.63        2.13      0.92 o
  -8  -4  11        0.02       -0.65      0.75 o
  -7  -4  11        6.94        7.72      1.27 o
  -6  -4  11       22.31       21.20      1.66 o
  -5  -4  11       29.24       28.16      1.50 o
  -4  -4  11       96.35       87.44      2.01 o
  -3  -4  11        9.80        9.41      0.69 o
  -2  -4  11        0.05       -0.25      0.39 o
  -1  -4  11        0.20        0.10      0.40 o
   0  -4  11      223.89      222.33      3.95 o
   1  -4  11      348.66      348.69      5.69 o
   2  -4  11       20.44       18.44      1.46 o
   3  -4  11       10.99       12.24      1.43 o
   4  -4  11       26.77       25.56      1.53 o
   5  -4  11        2.64        1.25      0.88 o
   6  -4  11        7.70        7.39      1.22 o
 -10  -3  11        0.20        0.59      1.06 o
  -9  -3  11       13.61       15.10      1.32 o
  -8  -3  11       34.19       38.46      1.58 o
  -7  -3  11       48.88       50.04      1.68 o
  -6  -3  11      158.59      156.27      3.30 o
  -5  -3  11       11.41       12.42      0.99 o
  -4  -3  11       34.87       40.04      1.38 o
  -3  -3  11        0.47       -0.08      0.44 o
  -2  -3  11       31.56       26.58      0.96 o
  -1  -3  11       13.49       12.36      0.73 o
   0  -3  11      159.45      159.23      2.76 o
   1  -3  11      495.86      480.45      6.68 o
   2  -3  11       66.84       70.21      2.03 o
   3  -3  11        2.03        1.50      0.73 o
   4  -3  11       25.62       20.78      1.46 o
   5  -3  11        0.52       -0.43      0.83 o
 -10  -2  11        4.85        3.66      1.22 o
  -9  -2  11        4.09        6.80      1.13 o
  -8  -2  11       40.69       45.96      2.15 o
  -7  -2  11        0.23       -0.65      0.72 o
  -6  -2  11       27.60       28.83      1.40 o
  -5  -2  11        6.01        4.56      0.77 o
  -4  -2  11       10.60       11.32      0.97 o
  -3  -2  11        0.23        0.39      0.40 o
  -2  -2  11       38.22       36.71      1.13 o
  -1  -2  11       46.48       53.35      1.63 o
   0  -2  11       38.11       35.06      1.19 o
   1  -2  11      109.70      104.57      3.35 o
   2  -2  11       21.21       20.50      1.21 o
   3  -2  11       11.30       11.24      1.06 o
   4  -2  11        1.98        1.58      0.89 o
   5  -2  11        5.14        4.26      1.07 o
 -10  -1  11        2.82        3.41      1.20 o
  -9  -1  11        0.04        0.01      0.98 o
  -8  -1  11       69.54       73.50      2.46 o
  -7  -1  11       18.97       17.94      1.20 o
  -6  -1  11        1.29        1.21      0.70 o
  -5  -1  11       12.42       12.46      0.76 o
  -4  -1  11       64.19       58.03      1.73 o
  -3  -1  11       63.13       53.51      1.47 o
  -2  -1  11        3.81        5.34      0.61 o
  -1  -1  11        0.03        0.59      0.51 o
   0  -1  11      189.83      189.94      3.27 o
   1  -1  11       25.88       25.33      1.26 o
   2  -1  11        6.54        5.14      1.05 o
   3  -1  11        0.62       -0.80      0.79 o
   4  -1  11       55.85       57.75      2.35 o
   5  -1  11       19.81       17.96      1.87 o
 -10   0  11        9.99        9.16      1.33 o
  -9   0  11       35.40       30.07      1.85 o
  -8   0  11        0.00       -1.05      0.70 o
  -7   0  11       10.85       11.92      1.07 o
  -6   0  11        1.50       -0.31      0.64 o
  -5   0  11        5.84        4.32      0.64 o
  -4   0  11       37.28       31.70      1.31 o
  -3   0  11       33.16       30.52      1.68 o
  -2   0  11       12.53       12.98      1.14 o
  -1   0  11      260.93      256.57      7.27 o
   0   0  11       26.89       26.20      1.31 o
   1   0  11      227.25      218.56      4.93 o
   2   0  11       50.01       54.01      2.21 o
   3   0  11        3.17        1.18      0.92 o
   4   0  11        8.89        9.26      1.50 o
   5   0  11        4.58        4.09      1.35 o
  -9   1  11       12.87       15.72      1.49 o
  -8   1  11        6.86        6.97      1.00 o
  -7   1  11        9.74        8.10      1.16 o
  -6   1  11        0.76        0.44      0.56 o
  -5   1  11       19.46       20.55      1.05 o
  -4   1  11       34.43       30.32      1.32 o
  -3   1  11        0.02       -0.07      0.58 o
  -2   1  11        0.39       -0.09      0.76 o
  -1   1  11        1.66        1.18      1.02 o
   0   1  11        6.76        6.32      1.21 o
   1   1  11      249.12      247.64      5.24 o
   2   1  11       42.02       41.69      2.02 o
   3   1  11        0.00       -0.38      0.90 o
   4   1  11        2.60        3.10      1.12 o
  -9   2  11        4.11        4.99      1.47 o
  -8   2  11        4.05        5.10      0.97 o
  -7   2  11        2.30        1.79      0.74 o
  -6   2  11       19.88       22.02      1.62 o
  -5   2  11      152.98      145.80      3.48 o
  -4   2  11       53.23       55.61      2.55 o
  -3   2  11       58.69       52.18      1.74 o
  -2   2  11       14.43       12.71      1.04 o
  -1   2  11      188.04      190.13      4.28 o
   0   2  11        0.45       -1.18      0.79 o
   1   2  11       16.67       17.71      1.64 o
   2   2  11       44.78       40.83      1.99 o
   3   2  11       15.02       14.08      1.47 o
   4   2  11        0.34        3.62      1.15 o
  -8   3  11        0.90        0.35      0.83 o
  -7   3  11        0.00       -0.09      0.71 o
  -6   3  11        7.80        8.35      1.09 o
  -5   3  11       16.35       19.34      1.38 o
  -4   3  11        0.03       -1.07      0.72 o
  -3   3  11       34.22       35.20      1.71 o
  -2   3  11       39.16       36.95      1.82 o
  -1   3  11        0.70       -0.11      0.78 o
   0   3  11       11.10       11.36      1.48 o
   1   3  11        0.07       -1.49      0.99 o
   2   3  11        0.04        2.54      1.23 o
   3   3  11        0.19        0.79      1.23 o
  -7   4  11        3.88        4.11      1.21 o
  -6   4  11       19.33       19.07      1.74 o
  -5   4  11        0.85        2.52      0.90 o
  -4   4  11       68.13       67.16      2.52 o
  -3   4  11       81.61       81.12      2.64 o
  -2   4  11       42.93       42.29      1.98 o
  -1   4  11       38.71       47.34      2.10 o
   0   4  11        3.91        3.69      1.06 o
   1   4  11       33.67       35.99      2.36 o
   2   4  11       15.57       14.21      1.79 o
  -6   5  11        9.83       12.92      1.49 o
  -5   5  11       38.23       40.92      3.11 o
  -4   5  11       32.69       37.64      2.18 o
  -3   5  11       18.11       18.13      1.49 o
  -2   5  11       19.00       20.38      2.20 o
  -1   5  11       23.06       25.45      1.71 o
   0   5  11        0.31       -0.24      0.96 o
  -2 -11  12        4.85        2.17      1.13 o
  -1 -11  12       21.56       29.00      1.94 o
  -5 -10  12       35.28       43.14      2.72 o
  -4 -10  12        7.51        7.53      1.51 o
  -3 -10  12        7.16        8.82      1.50 o
  -2 -10  12        1.44       -1.29      0.93 o
  -1 -10  12        2.11        2.04      1.04 o
   0 -10  12       13.46       10.50      1.20 o
   1 -10  12        2.13        1.96      0.88 o
   2 -10  12       12.33       15.20      1.27 o
  -6  -9  12        5.26        6.14      1.36 o
  -5  -9  12       24.21       22.98      2.15 o
  -4  -9  12       29.39       26.54      1.83 o
  -3  -9  12        6.93        7.12      1.42 o
  -2  -9  12       26.13       27.93      3.06 o
  -1  -9  12        4.76        6.22      1.06 o
   0  -9  12        1.17        0.14      0.80 o
   1  -9  12       73.21       71.19      2.57 o
   2  -9  12       38.58       40.31      1.95 o
   3  -9  12        2.31        2.83      0.98 o
  -7  -8  12       19.63       20.38      1.57 o
  -6  -8  12       22.91       30.14      1.56 o
  -5  -8  12        0.97        2.19      0.73 o
  -4  -8  12        0.61        1.81      1.00 o
  -3  -8  12       25.97       26.89      2.10 o
  -2  -8  12       71.15       67.58      2.76 o
  -1  -8  12       13.02       13.64      1.13 o
   0  -8  12      126.02      124.88      3.54 o
   1  -8  12       51.17       53.76      2.25 o
   2  -8  12        3.27        4.06      0.98 o
   3  -8  12        2.76        1.53      1.44 o
  -8  -7  12        7.48        8.90      1.31 o
  -7  -7  12       14.16       18.64      1.47 o
  -6  -7  12        5.63        6.91      0.97 o
  -5  -7  12        0.27        0.13      0.74 o
  -4  -7  12        3.63        1.42      0.74 o
  -3  -7  12        0.32        0.83      1.07 o
  -2  -7  12       13.52       13.03      1.09 o
  -1  -7  12       36.71       32.23      1.52 o
   0  -7  12      212.02      210.39      4.38 o
   1  -7  12       24.67       25.45      1.43 o
   2  -7  12        8.23        7.77      1.16 o
   3  -7  12        0.00       -0.57      0.80 o
   4  -7  12        7.67        8.82      1.27 o
  -8  -6  12        1.03        2.00      1.07 o
  -7  -6  12        1.87        1.82      0.94 o
  -6  -6  12        1.31        1.39      0.80 o
  -5  -6  12        3.98        3.25      0.76 o
  -4  -6  12        1.66        0.75      0.63 o
  -3  -6  12       65.89       64.18      1.86 o
  -2  -6  12       31.73       35.77      1.56 o
  -1  -6  12       32.45       33.56      1.53 o
   0  -6  12        0.93        0.56      0.71 o
   1  -6  12        2.58        1.75      0.79 o
   2  -6  12        1.40        0.41      0.78 o
   3  -6  12       16.93       17.56      1.30 o
   4  -6  12       18.09       23.95      1.85 o
  -9  -5  12        0.00        2.19      0.96 o
  -8  -5  12        3.58        3.90      0.99 o
  -7  -5  12        2.63        4.45      0.85 o
  -6  -5  12       50.61       54.16      1.92 o
  -5  -5  12       37.30       45.00      1.66 o
  -4  -5  12       16.16       15.17      1.20 o
  -3  -5  12      100.45       90.64      2.21 o
  -2  -5  12       14.70       16.13      0.97 o
  -1  -5  12       64.54       63.26      1.83 o
   0  -5  12       22.48       26.56      1.80 o
   1  -5  12        0.01       -0.27      0.71 o
   2  -5  12        3.57        4.52      0.92 o
   3  -5  12       43.46       48.36      2.00 o
   4  -5  12        2.90        2.79      0.93 o
   5  -5  12        8.08        9.89      1.41 o
  -9  -4  12       11.85       12.97      1.32 o
  -8  -4  12      162.96      181.22      3.63 o
  -7  -4  12        6.20        2.85      0.83 o
  -6  -4  12       33.13       37.45      1.61 o
  -5  -4  12        0.03       -0.68      0.63 o
  -4  -4  12      184.96      165.82      3.16 o
  -3  -4  12       52.22       52.34      1.46 o
  -2  -4  12       17.16       17.12      1.00 o
  -1  -4  12       90.18       93.95      2.39 o
   0  -4  12       89.40       96.53      2.38 o
   1  -4  12       55.48       56.55      1.84 o
   2  -4  12        0.44        1.77      0.84 o
   3  -4  12        4.88        8.56      1.14 o
   4  -4  12       16.30       15.17      1.35 o
   5  -4  12        1.09       -0.30      1.49 o
  -9  -3  12       64.06       70.75      2.43 o
  -8  -3  12      186.47      209.01      3.97 o
  -7  -3  12        1.41        0.99      0.80 o
  -6  -3  12       51.37       54.63      1.92 o
  -5  -3  12        8.22        6.35      0.87 o
  -4  -3  12      106.56      107.82      2.58 o
  -3  -3  12      185.90      196.06      3.37 o
  -2  -3  12      169.77      173.22      2.98 o
  -1  -3  12      145.45      143.48      2.98 o
   0  -3  12        0.18       -0.49      0.65 o
   1  -3  12       20.82       20.43      1.23 o
   2  -3  12        3.25        1.69      0.87 o
   3  -3  12        7.36        5.20      1.04 o
   4  -3  12        5.81        8.14      1.67 o
   5  -3  12       27.30       31.23      2.37 o
  -9  -2  12       87.30       90.48      3.55 o
  -8  -2  12        0.28        0.82      0.80 o
  -7  -2  12        0.12        0.21      0.73 o
  -6  -2  12        1.42        0.64      0.70 o
  -5  -2  12        3.21        2.41      0.76 o
  -4  -2  12       20.07       16.79      1.12 o
  -3  -2  12       28.44       26.50      1.87 o
  -2  -2  12       65.17       55.11      1.47 o
  -1  -2  12      103.53      104.59      2.48 o
   0  -2  12      361.78      378.85      6.23 o
   1  -2  12       31.96       30.97      2.61 o
   2  -2  12        2.33        1.81      0.77 o
   3  -2  12        2.17        1.89      0.95 o
   4  -2  12        9.69        8.05      1.19 o
  -9  -1  12        3.75        4.68      1.18 o
  -8  -1  12        2.06        0.79      0.92 o
  -7  -1  12        0.02       -1.08      0.73 o
  -6  -1  12       10.09        9.77      1.60 o
  -5  -1  12       10.48        9.77      1.00 o
  -4  -1  12        0.55        0.98      0.61 o
  -3  -1  12       71.42       73.92      2.03 o
  -2  -1  12      193.85      184.85      3.59 o
  -1  -1  12       32.94       33.87      1.28 o
   0  -1  12       87.28       90.81      2.39 o
   1  -1  12        0.45        1.85      0.76 o
   2  -1  12        0.25       -0.34      0.76 o
   3  -1  12        0.48        1.33      0.84 o
   4  -1  12        0.20       -0.67      0.98 o
  -9   0  12        0.38        0.00      1.04 o
  -8   0  12       13.54       12.41      1.23 o
  -7   0  12        8.30        5.86      1.50 o
  -6   0  12      142.41      145.06      3.29 o
  -5   0  12      253.78      252.40      4.71 o
  -4   0  12        0.78       -0.35      0.68 o
  -3   0  12       39.72       39.01      1.53 o
  -2   0  12       23.90       26.48      1.58 o
  -1   0  12      185.23      194.75      4.41 o
   0   0  12       22.88       24.65      1.74 o
   1   0  12       73.98       74.35      2.61 o
   2   0  12       49.49       44.06      2.26 o
   3   0  12       10.90        8.23      1.31 o
   4   0  12        1.94        4.00      1.39 o
  -8   1  12       26.12       24.03      1.53 o
  -7   1  12        1.65        3.03      1.01 o
  -6   1  12       28.52       26.38      1.63 o
  -5   1  12        6.85        8.76      0.99 o
  -4   1  12        1.54       -0.44      0.68 o
  -3   1  12       19.56       17.72      1.25 o
  -2   1  12        0.08        0.28      0.73 o
  -1   1  12       45.51       45.24      2.03 o
   0   1  12        1.80        3.02      1.03 o
   1   1  12       20.17       23.89      2.44 o
   2   1  12        0.02       -0.86      0.91 o
   3   1  12        7.47        7.66      1.33 o
  -8   2  12       15.72       18.68      1.76 o
  -7   2  12        0.01       -1.16      0.77 o
  -6   2  12        0.50        0.95      0.80 o
  -5   2  12       45.58       44.10      1.92 o
  -4   2  12        1.90       -0.61      0.78 o
  -3   2  12       10.39       14.12      1.93 o
  -2   2  12       32.11       31.74      1.57 o
  -1   2  12       39.57       36.64      2.00 o
   0   2  12        2.86        2.03      0.98 o
   1   2  12        1.32       -0.10      0.95 o
   2   2  12        0.37        0.87      1.03 o
  -7   3  12        8.67        6.59      1.69 o
  -6   3  12       10.28       10.25      1.61 o
  -5   3  12        2.81        4.65      1.03 o
  -4   3  12        5.82        6.42      1.05 o
  -3   3  12       25.64       24.06      1.57 o
  -2   3  12        5.72        4.10      1.03 o
  -1   3  12        3.95        3.24      1.02 o
   0   3  12        0.10        0.35      1.13 o
   1   3  12        4.55        4.21      1.47 o
  -5   4  12       36.11       32.34      1.84 o
  -4   4  12       28.35       28.93      1.75 o
  -3   4  12       38.37       41.51      2.82 o
  -2   4  12       12.50       15.99      1.51 o
  -1   4  12        2.69        4.77      1.17 o
  -3 -10  13        0.11        0.13      1.09 o
  -2 -10  13        1.03        1.31      1.08 o
  -1 -10  13        3.55        3.55      1.10 o
   0 -10  13        9.04       11.28      1.29 o
  -5  -9  13        0.32       -0.63      0.87 o
  -4  -9  13        0.89        1.46      1.24 o
  -3  -9  13        0.54       -1.22      1.10 o
  -2  -9  13        0.88        2.65      1.85 o
  -1  -9  13        3.59        1.10      1.16 o
   0  -9  13        0.21        0.42      0.81 o
   1  -9  13        0.07        0.08      0.88 o
  -6  -8  13       21.52       26.31      1.78 o
  -5  -8  13        3.46        1.10      1.77 o
  -4  -8  13        9.79       10.85      1.38 o
  -3  -8  13       16.20       13.72      1.42 o
  -2  -8  13        9.09       12.95      1.31 o
  -1  -8  13        1.75        1.23      0.77 o
   0  -8  13        0.13       -0.43      0.79 o
   1  -8  13        3.25        2.82      1.00 o
   2  -8  13        1.89        2.90      1.01 o
  -7  -7  13       22.58       24.10      1.77 o
  -6  -7  13       28.83       31.65      1.58 o
  -5  -7  13        0.79        0.09      0.91 o
  -4  -7  13       37.69       44.65      2.22 o
  -3  -7  13       89.64       92.15      3.17 o
  -2  -7  13        7.10        8.80      1.01 o
  -1  -7  13       10.74       11.83      1.13 o
   0  -7  13        8.02        8.11      1.00 o
   1  -7  13       17.09       16.38      1.26 o
   2  -7  13       13.16       14.96      1.44 o
   3  -7  13        5.56        8.14      1.27 o
  -8  -6  13        0.32        0.22      0.97 o
  -7  -6  13        0.11        0.14      0.83 o
  -6  -6  13       11.18       10.38      1.24 o
  -5  -6  13       20.51       21.69      1.43 o
  -4  -6  13       72.34       70.68      3.31 o
  -3  -6  13       27.84       31.89      1.93 o
  -2  -6  13        0.49       -0.44      0.65 o
  -1  -6  13       19.11       20.41      1.83 o
   0  -6  13        0.12        1.65      0.77 o
   1  -6  13        5.06        5.39      0.95 o
   2  -6  13        9.35        8.93      1.11 o
   3  -6  13        1.54        1.80      0.99 o
  -8  -5  13        0.62        0.62      0.92 o
  -7  -5  13       30.85       36.11      1.79 o
  -6  -5  13       80.46       84.13      2.46 o
  -5  -5  13        0.73       -0.98      0.66 o
  -4  -5  13        8.14        9.08      0.94 o
  -3  -5  13       17.76       19.47      1.38 o
  -2  -5  13       26.41       26.05      1.25 o
  -1  -5  13        8.70        6.59      1.03 o
   0  -5  13        0.14        0.58      0.73 o
   1  -5  13       10.61       10.82      1.14 o
   2  -5  13        3.64        1.53      0.86 o
   3  -5  13       46.04       52.20      2.19 o
  -8  -4  13       16.60       23.85      1.43 o
  -7  -4  13        7.65        7.06      1.20 o
  -6  -4  13        0.62       -1.08      0.72 o
  -5  -4  13        0.02       -0.66      0.79 o
  -4  -4  13        9.17        7.56      0.97 o
  -3  -4  13        1.90        2.36      0.80 o
  -2  -4  13        8.49        9.02      1.11 o
  -1  -4  13       39.09       37.94      1.51 o
   0  -4  13      282.83      282.19      5.01 o
   1  -4  13      178.35      171.89      4.02 o
   2  -4  13        2.52        1.83      0.91 o
   3  -4  13        0.18       -0.92      0.83 o
  -8  -3  13       51.55       59.77      2.72 o
  -7  -3  13        0.55       -0.15      0.83 o
  -6  -3  13        0.07       -0.26      0.74 o
  -5  -3  13        9.27        9.11      1.01 o
  -4  -3  13       10.97       10.12      1.00 o
  -3  -3  13        4.62        2.40      0.93 o
  -2  -3  13       32.20       28.08      1.61 o
  -1  -3  13       76.66       84.06      2.29 o
   0  -3  13        9.45        8.06      0.99 o
   1  -3  13       15.01       14.49      1.17 o
   2  -3  13        9.52       10.79      1.29 o
   3  -3  13        8.96        8.86      1.22 o
  -8  -2  13        1.53        2.72      0.96 o
  -7  -2  13        3.22        2.86      0.91 o
  -6  -2  13       18.62       20.18      1.36 o
  -5  -2  13        3.95        2.51      0.80 o
  -4  -2  13       19.21       17.16      1.21 o
  -3  -2  13       52.85       47.61      2.03 o
  -2  -2  13        2.47        3.01      1.01 o
  -1  -2  13       10.05       11.14      1.02 o
   0  -2  13        3.48        4.92      0.87 o
   1  -2  13        1.55        0.46      0.79 o
   2  -2  13        0.84       -1.21      0.82 o
   3  -2  13        1.81        3.11      1.05 o
  -8  -1  13       13.29       14.37      1.38 o
  -7  -1  13       23.43       26.83      1.54 o
  -6  -1  13        3.80        3.67      0.92 o
  -5  -1  13       24.44       21.88      1.86 o
  -4  -1  13       26.67       21.68      1.53 o
  -3  -1  13       34.99       32.92      1.47 o
  -2  -1  13       47.01       45.04      2.54 o
  -1  -1  13       34.34       38.98      1.64 o
   0  -1  13       29.61       30.80      1.47 o
   1  -1  13        4.67        5.48      0.94 o
   2  -1  13        0.57        0.39      0.80 o
   3  -1  13        4.66        6.32      1.24 o
  -8   0  13        0.22        0.36      1.07 o
  -7   0  13        0.12       -0.49      0.93 o
  -6   0  13       19.05       18.21      1.50 o
  -5   0  13       66.47       63.77      2.41 o
  -4   0  13        7.28        2.28      1.45 o
  -3   0  13        1.23       -0.30      0.71 o
  -2   0  13       18.75       20.58      1.50 o
  -1   0  13       11.30       10.22      1.28 o
   0   0  13        3.02        2.51      1.06 o
   1   0  13        0.15        0.78      1.01 o
   2   0  13        1.77       -0.88      0.98 o
  -7   1  13       14.33       10.64      1.37 o
  -6   1  13       20.75       17.84      1.76 o
  -5   1  13        8.61        7.03      1.37 o
  -4   1  13       36.92       38.74      1.86 o
  -3   1  13        0.46        0.01      0.75 o
  -2   1  13        0.06       -0.88      0.72 o
  -1   1  13        0.47       -0.05      0.93 o
   0   1  13       17.15       17.94      1.58 o
   1   1  13       13.94       15.43      1.61 o
  -6   2  13        0.00       -0.11      1.05 o
  -5   2  13        4.05        5.51      1.27 o
  -4   2  13       12.89       16.29      1.40 o
  -3   2  13        0.05       -0.57      0.91 o
  -2   2  13        0.14       -0.55      0.92 o
  -1   2  13        2.51        2.78      1.06 o
   0   2  13        5.85        4.20      1.36 o
  -5   3  13       16.07       14.32      1.43 o
  -4   3  13        1.12        1.34      1.03 o
  -3   3  13        2.87        4.47      1.17 o
  -2   3  13        2.52        1.55      1.02 o
  -1   3  13        3.25        3.95      1.21 o
  -4  -9  14        2.49        1.61      1.95 o
  -3  -9  14       34.00       33.73      2.41 o
  -2  -9  14       69.71       72.82      3.43 o
  -1  -9  14       33.27       33.78      1.95 o
  -5  -8  14        4.45        1.69      1.57 o
  -4  -8  14        0.38        0.96      1.03 o
  -3  -8  14        1.29        0.97      0.92 o
  -2  -8  14       12.03       10.21      1.38 o
  -1  -8  14        5.03        6.47      1.14 o
   0  -8  14        4.89        3.45      1.08 o
   1  -8  14        0.90        0.94      0.91 o
  -6  -7  14       40.92       38.84      2.36 o
  -5  -7  14       30.77       29.18      2.70 o
  -4  -7  14       32.76       28.72      1.95 o
  -3  -7  14        0.01        0.64      0.97 o
  -2  -7  14        0.00        0.33      0.96 o
  -1  -7  14       43.52       50.23      2.02 o
   0  -7  14       23.93       31.91      1.68 o
   1  -7  14       10.83       11.32      1.37 o
  -7  -6  14        7.48        7.86      1.14 o
  -6  -6  14        3.15        4.04      1.31 o
  -5  -6  14       14.09       10.59      1.55 o
  -4  -6  14       19.18       21.64      1.78 o
  -3  -6  14        0.12       -0.14      0.91 o
  -2  -6  14       11.31       12.53      1.47 o
  -1  -6  14        0.26        0.61      0.76 o
   0  -6  14       20.47       18.04      1.37 o
   1  -6  14       29.29       31.57      1.96 o
   2  -6  14        1.60        1.96      0.94 o
  -7  -5  14        9.39       13.01      1.37 o
  -6  -5  14        4.25        5.31      0.98 o
  -5  -5  14       15.50       13.15      1.35 o
  -4  -5  14        1.00        1.59      0.91 o
  -3  -5  14        8.96        7.12      1.29 o
  -2  -5  14       87.54       96.81      3.40 o
  -1  -5  14       11.12        8.49      1.41 o
   0  -5  14       47.73       51.29      2.18 o
   1  -5  14        0.27        0.09      0.81 o
   2  -5  14        0.09       -0.50      0.85 o
  -7  -4  14        6.79        6.45      1.12 o
  -6  -4  14       10.28       10.11      1.14 o
  -5  -4  14       14.47       15.50      1.24 o
  -4  -4  14        6.81        6.09      1.09 o
  -3  -4  14        8.18        8.01      1.37 o
  -2  -4  14        6.10        6.42      1.14 o
  -1  -4  14       41.64       44.03      2.38 o
   0  -4  14       32.64       30.69      2.01 o
   1  -4  14        2.69        2.73      1.10 o
   2  -4  14        2.94        1.84      0.99 o
  -7  -3  14        1.08        0.77      0.87 o
  -6  -3  14        8.06        9.99      1.15 o
  -5  -3  14       17.01       18.86      1.33 o
  -4  -3  14       53.84       56.71      2.32 o
  -3  -3  14       34.75       33.10      1.81 o
  -2  -3  14       22.28       18.08      1.48 o
  -1  -3  14       32.05       40.50      1.98 o
   0  -3  14        2.54        0.86      0.94 o
   1  -3  14        0.01        0.72      0.93 o
   2  -3  14       10.40       11.89      1.37 o
  -7  -2  14        8.03        6.68      1.15 o
  -6  -2  14        8.68        8.63      1.14 o
  -5  -2  14        0.27        0.98      0.90 o
  -4  -2  14        8.10        9.26      1.28 o
  -3  -2  14        6.04        5.79      1.13 o
  -2  -2  14       65.82       79.08      2.70 o
  -1  -2  14        0.10       -0.35      0.89 o
   0  -2  14        5.11        3.50      0.92 o
   1  -2  14        0.35       -1.07      0.91 o
   2  -2  14        8.83       11.67      1.38 o
  -7  -1  14        7.48       10.53      1.80 o
  -6  -1  14        0.25       -1.35      0.90 o
  -5  -1  14       11.25       16.00      1.51 o
  -4  -1  14       11.07       11.84      1.64 o
  -3  -1  14        7.01        3.79      1.09 o
  -2  -1  14        0.46        0.03      0.95 o
  -1  -1  14        1.14        0.60      1.69 o
   0  -1  14       64.28       69.85      3.12 o
   1  -1  14        7.23        7.87      1.09 o
  -6   0  14        7.85        8.86      1.83 o
  -5   0  14        0.05        0.13      1.18 o
  -4   0  14        3.50        3.82      1.12 o
  -3   0  14       13.90       15.06      1.49 o
  -2   0  14       41.37       44.62      2.10 o
  -1   0  14        6.76        5.95      2.12 o
   0   0  14       46.68       53.44      2.44 o
  -5   1  14        2.78        1.25      1.23 o
  -4   1  14       55.69       62.61      3.03 o
  -3   1  14       89.55       94.53      3.04 o
  -2   1  14       63.89       64.02      2.58 o
  -1   1  14       31.05       33.37      2.33 o
  -4  -7  15        6.30        4.03      1.34 o
  -3  -7  15        0.05       -0.29      0.97 o
  -2  -7  15        3.01        2.51      1.24 o
  -1  -7  15        0.57       -0.34      1.05 o
  -5  -6  15       11.62        6.63      1.45 o
  -4  -6  15        7.18        9.14      1.48 o
  -3  -6  15        0.52       -0.36      0.96 o
  -2  -6  15        3.60        4.30      1.25 o
  -1  -6  15        3.84        3.97      1.27 o
   0  -6  15        0.03       -1.49      0.99 o
  -6  -5  15        0.47       -0.86      1.12 o
  -5  -5  15        4.56        1.75      1.16 o
  -4  -5  15        0.04       -1.50      1.00 o
  -3  -5  15       22.89       20.15      1.88 o
  -2  -5  15        5.84        7.52      1.48 o
  -1  -5  15       16.46       19.07      2.19 o
   0  -5  15       29.38       35.20      2.30 o
  -6  -4  15       16.73       14.95      1.51 o
  -5  -4  15       58.37       67.03      2.68 o
  -4  -4  15       91.25      103.28      3.45 o
  -3  -4  15       25.65       28.51      2.15 o
  -2  -4  15       78.63       76.14      3.20 o
  -1  -4  15       26.23       27.64      2.76 o
   0  -4  15        0.04       -1.93      1.29 o
  -6  -3  15        0.00       -0.20      0.91 o
  -5  -3  15        5.76        4.75      1.24 o
  -4  -3  15        4.14        3.14      1.18 o
  -3  -3  15        1.73        0.70      1.05 o
  -2  -3  15       49.79       47.98      2.27 o
  -1  -3  15       34.85       32.56      2.27 o
   0  -3  15        6.53        5.31      1.45 o
  -6  -2  15        8.88        9.34      1.21 o
  -5  -2  15       33.75       39.94      2.12 o
  -4  -2  15        7.79        8.98      1.54 o
  -3  -2  15        4.07        2.87      1.14 o
  -2  -2  15       83.41       79.35      2.90 o
  -1  -2  15        1.34        0.55      1.20 o
  -5  -1  15       15.42       20.73      2.07 o
  -4  -1  15       10.98       11.09      1.48 o
  -3  -1  15        5.43        2.22      1.42 o
  -2  -1  15       13.18       14.15      2.22 o
  -1  -1  15       17.66       19.53      1.71 o
 
